# Supplementary material for: River thorium concentrations can record bedrock fracture processes including some triggered by distant seismic events
Source: Nat Commun. 2023 Apr 26;14:2395. doi: 10.1038/s41467-023-37784-3 (PMC10133341; doi:10.1038/s41467-023-37784-3)
Supplement: Supplementary file 3 — Source Data [file 41467_2023_37784_MOESM3_ESM.xlsx]

## Sheet: East River Pump House Discharge
Date	Discharge (m3/s)
2015-07-07	3.07955
2015-07-08	3.11933
2015-07-09	3.36047
2015-07-10	3.02511
2015-07-11	2.76991
2015-07-12	2.65016
2015-07-13	2.52979
2015-07-14	2.53278
2015-07-15	2.66791
2015-07-16	2.19655
2015-07-17	2.33122
2015-07-18	2.71685
2015-07-19	2.78755
2015-07-20	2.71256
2015-07-21	2.89245
2015-07-22	2.49382
2015-07-23	2.30254
2015-07-24	2.45062
2015-07-25	2.53776
2015-07-26	2.15925
2015-07-27	1.96559
2015-07-28	1.91707
2015-07-29	1.80563
2015-07-30	1.74595
2015-07-31	1.71148
2015-08-01	1.69916
2015-08-02	1.72143
2015-08-03	2.07581
2015-08-04	1.86597
2015-08-05	1.63553
2015-08-06	1.5165
2015-08-07	1.48309
2015-08-08	1.58478
2015-08-09	1.41751
2015-08-10	1.33362
2015-08-11	1.40848
2015-08-12	1.5841
2015-08-13	1.39299
2015-08-14	1.29613
2015-08-15	1.22492
2015-08-16	1.22033
2015-08-17	1.26528
2015-08-18	1.37566
2015-08-19	1.19594
2015-08-20	1.12501
2015-08-21	1.06786
2015-08-22	1.04795
2015-08-23	1.05785
2015-08-24	0.975465
2015-08-25	0.972973
2015-08-26	1.17687
2015-08-27	2.00321
2015-08-28	1.7287
2015-08-29	1.35538
2015-08-30	1.20464
2015-08-31	1.21339
2015-09-01	1.1379
2015-09-02	1.41922
2015-09-03	1.65241
2015-09-04	1.73786
2015-09-05	2.33479
2015-09-06	2.18775
2015-09-07	2.08762
2015-09-08	1.98997
2015-09-09	1.85172
2015-09-10	1.72733
2015-09-11	1.77537
2015-09-12	1.66067
2015-09-13	1.27199
2015-09-14	1.10777
2015-09-15	1.63628
2015-09-16	1.57463
2015-09-17	1.38272
2015-09-18	1.35868
2015-09-19	1.39697
2015-09-20	1.48382
2015-09-21	1.39344
2015-09-22	1.06726
2015-09-23	1.12562
2015-09-24	1.35898
2015-09-25	1.38678
2015-09-26	1.21633
2015-09-27	1.06849
2015-09-28	1.04362
2015-09-29	1.08142
2015-09-30	1.12555
2015-10-01	0.823588
2015-10-02	0.636
2015-10-03	0.772071
2015-10-04	0.933594
2015-10-05	1.12271
2015-10-06	1.06783
2015-10-07	1.11989
2015-10-08	1.24953
2015-10-09	1.17727
2015-10-10	0.996335
2015-10-11	1.06421
2015-10-12	1.13054
2015-10-13	1.09843
2015-10-14	1.0555
2015-10-15	1.11544
2015-10-16	1.01967
2015-10-17	0.952809
2015-10-18	0.898364
2015-10-19	0.837995
2015-10-20	0.700719
2015-10-21	0.736663
2015-10-22	0.753245
2015-10-23	0.704831
2015-10-24	0.670563
2015-10-25	0.687434
2015-10-26	0.678235
2015-10-27	0.652121
2015-10-28	0.672666
2015-10-29	0.663604
2015-10-30	0.622741
2015-10-31	0.611231
2015-11-01	0.603488
2015-11-02	0.600936
2015-11-03	0.628387
2015-11-04	0.517201
2015-11-05	0.529672
2015-11-06	0.543441
2015-11-07	0.50986
2015-11-08	0.554776
2015-11-09	0.574026
2015-11-10	0.638191
2015-11-11	0.484193
2015-11-12	0.522693
2015-11-13	0.529109
2015-11-14	0.567609
2015-11-15	0.663858
2015-11-16	0.651025
2015-11-17	0.580442
2015-11-18	0.599692
2015-11-19	0.612525
2015-11-20	0.445694
2015-11-21	0.484193
2015-11-22	0.548359
2015-11-23	0.541943
2015-11-24	0.567609
2015-11-25	0.625358
2015-11-26	0.554776
2015-11-27	0.567609
2015-11-28	0.484193
2015-11-29	0.49061
2015-11-30	0.439277
2015-12-01	0.439277
2015-12-02	0.484193
2015-12-03	0.484193
2015-12-04	0.50986
2015-12-05	0.375111
2015-12-06	0.464944
2015-12-07	0.497026
2015-12-08	0.464944
2015-12-09	0.477777
2015-12-10	0.49061
2015-12-11	0.497026
2015-12-12	0.426444
2015-12-13	0.381528
2015-12-14	0.413611
2015-12-15	0.349445
2015-12-16	0.349445
2015-12-17	0.375111
2015-12-18	0.394361
2015-12-19	0.432861
2015-12-20	0.420027
2015-12-21	0.432861
2015-12-22	0.394361
2015-12-23	0.298112
2015-12-24	0.368695
2015-12-25	0.355862
2015-12-26	0.240363
2015-12-27	0.298112
2015-12-28	0.375111
2015-12-29	0.362278
2015-12-30	0.330195
2015-12-31	0.285279
2016-01-01	0.291696
2016-01-02	0.349445
2016-01-03	0.362278
2016-01-04	0.368695
2016-01-05	0.375111
2016-01-06	0.381528
2016-01-07	0.343028
2016-01-08	0.355862
2016-01-09	0.323779
2016-01-10	0.272446
2016-01-11	0.266029
2016-01-12	0.304529
2016-01-13	0.323779
2016-01-14	0.343028
2016-01-15	0.336612
2016-01-16	0.336612
2016-01-17	0.323779
2016-01-18	0.330195
2016-01-19	0.323779
2016-01-20	0.298112
2016-01-21	0.272446
2016-01-22	0.317362
2016-01-23	0.330195
2016-01-24	0.317362
2016-01-25	0.253196
2016-01-26	0.266029
2016-01-27	0.304529
2016-01-28	0.330195
2016-01-29	0.317362
2016-01-30	0.323779
2016-01-31	0.310945
2016-02-01	0.310945
2016-02-02	0.285279
2016-02-03	0.240363
2016-02-04	0.323779
2016-02-05	0.291696
2016-02-06	0.317362
2016-02-07	0.304529
2016-02-08	0.304529
2016-02-09	0.310945
2016-02-10	0.317362
2016-02-11	0.323779
2016-02-12	0.330195
2016-02-13	0.323779
2016-02-14	0.323779
2016-02-15	0.323779
2016-02-16	0.317362
2016-02-17	0.323779
2016-02-18	0.330195
2016-02-19	0.336612
2016-02-20	0.336612
2016-02-21	0.343028
2016-02-22	0.349445
2016-02-23	0.323779
2016-02-24	0.336612
2016-02-25	0.336612
2016-02-26	0.336612
2016-02-27	0.349445
2016-02-28	0.349445
2016-02-29	0.387944
2016-03-01	0.394361
2016-03-02	0.362278
2016-03-03	0.381528
2016-03-04	0.413611
2016-03-05	0.484193
2016-03-06	0.458527
2016-03-07	0.407194
2016-03-08	0.387944
2016-03-09	0.420027
2016-03-10	0.484193
2016-03-11	0.535526
2016-03-12	0.522693
2016-03-13	0.548359
2016-03-14	0.503443
2016-03-15	0.464944
2016-03-16	0.529109
2016-03-17	0.47136
2016-03-18	0.420027
2016-03-19	0.420027
2016-03-20	0.49061
2016-03-21	0.522693
2016-03-22	0.484193
2016-03-23	0.47136
2016-03-24	0.484193
2016-03-25	0.458527
2016-03-26	0.407194
2016-03-27	0.464944
2016-03-28	0.49061
2016-03-29	0.45211
2016-03-30	0.426444
2016-03-31	0.407194
2016-04-01	0.432861
2016-04-02	0.477777
2016-04-03	0.554776
2016-04-04	0.610062
2016-04-05	0.665347
2016-04-06	0.720633
2016-04-07	0.775919
2016-04-08	0.831205
2016-04-09	0.886491
2016-04-10	1.39791
2016-04-11	1.9655
2016-04-12	2.33521
2016-04-13	2.44881
2016-04-14	2.26691
2016-04-15	1.95581
2016-04-16	1.71303
2016-04-17	1.57639
2016-04-18	1.48973
2016-04-19	1.46168
2016-04-20	1.58505
2016-04-21	1.79073
2016-04-22	2.11925
2016-04-23	2.04786
2016-04-24	2.003
2016-04-25	1.97403
2016-04-26	1.89057
2016-04-27	1.84915
2016-04-28	1.75969
2016-04-29	1.67163
2016-04-30	1.59154
2016-05-01	1.60776
2016-05-02	1.79697
2016-05-03	2.15486
2016-05-04	2.79515
2016-05-05	3.38038
2016-05-06	3.27972
2016-05-07	2.92031
2016-05-08	2.86099
2016-05-09	3.14932
2016-05-10	2.80963
2016-05-11	2.79694
2016-05-12	3.23501
2016-05-13	4.05096
2016-05-14	5.11818
2016-05-15	4.79366
2016-05-16	4.10516
2016-05-17	3.78252
2016-05-18	4.13887
2016-05-19	4.61114
2016-05-20	5.4028
2016-05-21	6.07737
2016-05-22	5.80531
2016-05-23	5.43831
2016-05-24	5.35502
2016-05-25	5.07174
2016-05-26	4.4239
2016-05-27	4.00913
2016-05-28	4.17242
2016-05-29	4.77748
2016-05-30	5.36569
2016-05-31	6.30273
2016-06-01	7.40537
2016-06-02	8.84821
2016-06-03	10.5836
2016-06-04	12.2201
2016-06-05	12.2373
2016-06-06	11.9408
2016-06-07	11.8865
2016-06-08	11.6021
2016-06-09	11.8835
2016-06-10	12.0365
2016-06-11	11.2523
2016-06-12	9.4172
2016-06-13	8.00778
2016-06-14	8.00524
2016-06-15	8.1357
2016-06-16	7.87989
2016-06-17	7.7571
2016-06-18	7.85951
2016-06-19	8.3657
2016-06-20	8.52986
2016-06-21	7.64538
2016-06-22	6.64711
2016-06-23	6.01551
2016-06-24	5.51417
2016-06-25	5.10017
2016-06-26	4.53039
2016-06-27	4.14949
2016-06-28	3.77836
2016-06-29	3.50306
2016-06-30	3.61767
2016-07-01	3.36296
2016-07-02	3.25158
2016-07-03	2.93801
2016-07-04	2.84895
2016-07-05	2.77218
2016-07-06	2.69516
2016-07-07	2.57923
2016-07-08	2.50181
2016-07-09	2.40266
2016-07-10	2.25726
2016-07-11	2.07564
2016-07-12	1.99279
2016-07-13	1.91021
2016-07-14	1.82899
2016-07-15	1.73881
2016-07-16	1.63571
2016-07-17	1.65504
2016-07-18	1.84629
2016-07-19	1.66578
2016-07-20	1.60245
2016-07-21	1.55054
2016-07-22	1.46735
2016-07-23	1.3818
2016-07-24	1.35103
2016-07-25	1.28567
2016-07-26	1.19675
2016-07-27	1.1611
2016-07-28	1.11624
2016-07-29	1.08606
2016-07-30	1.06538
2016-07-31	1.09426
2016-08-01	1.03042
2016-08-02	1.0032
2016-08-03	1.21363
2016-08-04	1.86906
2016-08-05	1.62311
2016-08-06	1.34161
2016-08-07	1.27424
2016-08-08	1.2008
2016-08-09	1.17264
2016-08-10	1.13564
2016-08-11	1.01947
2016-08-12	0.966019
2016-08-13	0.914198
2016-08-14	0.885535
2016-08-15	0.85455
2016-08-16	0.776322
2016-08-17	0.615726
2016-08-18	0.614684
2016-08-19	0.577567
2016-08-20	0.553589
2016-08-21	0.551754
2016-08-22	0.595833
2016-08-23	0.827373
2016-08-24	0.655905
2016-08-25	0.712196
2016-08-26	0.645016
2016-08-27	0.746512
2016-08-28	0.939682
2016-08-29	1.05915
2016-08-30	0.880357
2016-08-31	0.761067
2016-09-01	0.974166
2016-09-02	0.965728
2016-09-03	0.977731
2016-09-04	0.811884
2016-09-05	0.721321
2016-09-06	0.654937
2016-09-07	0.627409
2016-09-08	0.588931
2016-09-09	0.581899
2016-09-10	0.575408
2016-09-11	0.566033
2016-09-12	0.542445
2016-09-13	0.553944
2016-09-14	0.555865
2016-09-15	0.52439
2016-09-16	0.497099
2016-09-17	0.481246
2016-09-18	0.47335
2016-09-19	0.466826
2016-09-20	0.48469
2016-09-21	0.512276
2016-09-22	0.544512
2016-09-23	0.512184
2016-09-24	0.519212
2016-09-25	0.548555
2016-09-26	0.548108
2016-09-27	0.51276
2016-09-28	0.512448
2016-09-29	0.551699
2016-09-30	0.551699
2016-10-01	0.546802
2016-10-02	0.561912
2016-10-03	0.482061
2016-10-04	0.472998
2016-10-05	0.456166
2016-10-06	0.461745
2016-10-07	0.464371
2016-10-08	0.47074
2016-10-09	0.475501
2016-10-10	0.553249
2016-10-11	0.538011
2016-10-12	0.499757
2016-10-13	0.538563
2016-10-14	0.647803
2016-10-15	0.615482
2016-10-16	0.605045
2016-10-17	0.593253
2016-10-18	0.603659
2016-10-19	0.556702
2016-10-20	0.555517
2016-10-21	0.55417
2016-10-22	0.551253
2016-10-23	0.537559
2016-10-24	0.594515
2016-10-25	0.574168
2016-10-26	0.535495
2016-10-27	0.538092
2016-10-28	0.601925
2016-10-29	0.558567
2016-10-30	0.544213
2016-10-31	0.52507
2016-11-01	0.555854
2016-11-02	0.518507
2016-11-03	0.532356
2016-11-04	0.56108
2016-11-05	0.589271
2016-11-06	0.500574
2016-11-07	0.480037
2016-11-08	0.466874
2016-11-09	0.472798
2016-11-10	0.450002
2016-11-11	0.438882
2016-11-12	0.428991
2016-11-13	0.521207
2016-11-14	0.46183
2016-11-15	0.482268
2016-11-16	0.507293
2016-11-17	0.379603
2016-11-18	0.414253
2016-11-19	0.514993
2016-11-20	0.580442
2016-11-21	0.574667
2016-11-22	0.46751
2016-11-23	0.459169
2016-11-24	0.377036
2016-11-25	0.406553
2016-11-26	0.473285
2016-11-27	0.418744
2016-11-28	0.382811
2016-11-29	0.375753
2016-11-30	0.396928
2016-12-01	0.416177
2016-12-02	0.406553
2016-12-03	0.361636
2016-12-04	0.404628
2016-12-05	0.365486
2016-12-06	0.353937
2016-12-07	0.303246
2016-12-08	0.421311
2016-12-09	0.414253
2016-12-10	0.418744
2016-12-11	0.425802
2016-12-12	0.391153
2016-12-13	0.410403
2016-12-14	0.414253
2016-12-15	0.457244
2016-12-16	0.369336
2016-12-17	0.310304
2016-12-18	0.273729
2016-12-19	0.37832
2016-12-20	0.406553
2016-12-21	0.421311
2016-12-22	0.455319
2016-12-23	0.437994
2016-12-24	0.420027
2016-12-25	0.394361
2016-12-26	0.31287
2016-12-27	0.434786
2016-12-28	0.385378
2016-12-29	0.369978
2016-12-30	0.406553
2016-12-31	0.395644
2017-01-01	0.398211
2017-01-02	0.396928
2017-01-03	0.394361
2017-01-04	0.364845
2017-01-05	0.33212
2017-01-06	0.256404
2017-01-07	0.368053
2017-01-08	0.379603
2017-01-09	0.330195
2017-01-10	0.35137
2017-01-11	0.364203
2017-01-12	0.36677
2017-01-13	0.382811
2017-01-14	0.390511
2017-01-15	0.37832
2017-01-16	0.395003
2017-01-17	0.368695
2017-01-18	0.355862
2017-01-19	0.37447
2017-01-20	0.369336
2017-01-21	0.37832
2017-01-22	0.364845
2017-01-23	0.337253
2017-01-24	0.331479
2017-01-25	0.32057
2017-01-26	0.23138
2017-01-27	0.307737
2017-01-28	0.331479
2017-01-29	0.345595
2017-01-30	0.346878
2017-01-31	0.350728
2017-02-01	0.348803
2017-02-02	0.34367
2017-02-03	0.34367
2017-02-04	0.34367
2017-02-05	0.344953
2017-02-06	0.33982
2017-02-07	0.326345
2017-02-08	0.315437
2017-02-09	0.31672
2017-02-10	0.350087
2017-02-11	0.361636
2017-02-12	0.36292
2017-02-13	0.335328
2017-02-14	0.314795
2017-02-15	0.318004
2017-02-16	0.34752
2017-02-17	0.34367
2017-02-18	0.344312
2017-02-19	0.339178
2017-02-20	0.33982
2017-02-21	0.34752
2017-02-22	0.34367
2017-02-23	0.313512
2017-02-24	0.321854
2017-02-25	0.333404
2017-02-26	0.341103
2017-02-27	0.327629
2017-02-28	0.301
2017-03-01	0.274371
2017-03-02	0.291054
2017-03-03	0.314795
2017-03-04	0.330837
2017-03-05	0.326987
2017-03-06	0.291054
2017-03-07	0.270521
2017-03-08	0.297471
2017-03-09	0.300679
2017-03-10	0.309662
2017-03-11	0.323779
2017-03-12	0.343028
2017-03-13	0.364845
2017-03-14	0.38602
2017-03-15	0.427086
2017-03-16	0.49061
2017-03-17	0.571459
2017-03-18	0.683107
2017-03-19	0.817856
2017-03-20	0.97827
2017-03-21	1.08094
2017-03-22	1.20285
2017-03-23	1.2991
2017-03-24	1.3376
2017-03-25	1.35043
2017-03-26	1.35685
2017-03-27	1.39535
2017-03-28	1.45951
2017-03-29	1.4531
2017-03-30	1.51726
2017-03-31	1.59426
2017-04-01	1.4531
2017-04-02	1.48518
2017-04-03	1.67126
2017-04-04	1.53651
2017-04-05	1.34402
2017-04-06	1.38252
2017-04-07	1.65201
2017-04-08	1.98567
2017-04-09	1.32324
2017-04-10	1.37343
2017-04-11	1.41863
2017-04-12	1.3916
2017-04-13	1.75823
2017-04-14	2.1592
2017-04-15	2.44956
2017-04-16	2.56761
2017-04-17	2.76288
2017-04-18	3.11314
2017-04-19	3.51966
2017-04-20	2.99929
2017-04-21	2.66902
2017-04-22	2.49434
2017-04-23	2.58215
2017-04-24	2.85346
2017-04-25	2.66511
2017-04-26	2.36046
2017-04-27	2.21707
2017-04-28	2.11908
2017-04-29	1.89409
2017-04-30	1.77709
2017-05-01	1.71813
2017-05-02	1.69843
2017-05-03	1.76775
2017-05-04	2.0653
2017-05-05	2.89666
2017-05-06	3.73409
2017-05-07	4.50608
2017-05-08	5.07518
2017-05-09	5.04052
2017-05-10	5.08895
2017-05-11	5.62065
2017-05-12	6.94591
2017-05-13	8.74995
2017-05-14	9.34998
2017-05-15	8.65304
2017-05-16	8.06124
2017-05-17	6.92381
2017-05-18	5.57015
2017-05-19	4.48491
2017-05-20	3.90184
2017-05-21	3.65859
2017-05-22	3.79548
2017-05-23	3.75499
2017-05-24	4.2126
2017-05-25	5.50382
2017-05-26	6.56035
2017-05-27	6.52777
2017-05-28	5.55436
2017-05-29	6.17665
2017-05-30	7.56974
2017-05-31	8.48976
2017-06-01	9.40672
2017-06-02	10.462
2017-06-03	11.3557
2017-06-04	12.6061
2017-06-05	14.2547
2017-06-06	15.5731
2017-06-07	15.2732
2017-06-08	14.4191
2017-06-09	14.8265
2017-06-10	14.79
2017-06-11	14.8097
2017-06-12	13.87
2017-06-13	12.2286
2017-06-14	10.0714
2017-06-15	10.3085
2017-06-16	11.1157
2017-06-17	12.5523
2017-06-18	14.0954
2017-06-19	14.1422
2017-06-20	13.3953
2017-06-21	13.5561
2017-06-22	12.7273
2017-06-23	11.1413
2017-06-24	9.90382
2017-06-25	8.81339
2017-06-26	8.13821
2017-06-27	7.67604
2017-06-28	7.43985
2017-06-29	6.76586
2017-06-30	6.1303
2017-07-01	5.63686
2017-07-02	5.2342
2017-07-03	4.71551
2017-07-04	4.69804
2017-07-05	4.75805
2017-07-06	4.62643
2017-07-07	4.43567
2017-07-08	4.39157
2017-07-09	4.25876
2017-07-10	4.1594
2017-07-11	4.20942
2017-07-12	4.15444
2017-07-13	4.00818
2017-07-14	3.63028
2017-07-15	3.28913
2017-07-16	3.15319
2017-07-17	3.08433
2017-07-18	3.19087
2017-07-19	3.5149
2017-07-20	3.66605
2017-07-21	3.05987
2017-07-22	2.82868
2017-07-23	2.64395
2017-07-24	2.66509
2017-07-25	3.0799
2017-07-26	2.80345
2017-07-27	2.50292
2017-07-28	2.5127
2017-07-29	2.97982
2017-07-30	2.75622
2017-07-31	2.37731
2017-08-01	2.16659
2017-08-02	2.05136
2017-08-03	2.00755
2017-08-04	1.87233
2017-08-05	1.79212
2017-08-06	1.69659
2017-08-07	1.6385
2017-08-08	1.84042
2017-08-09	1.78112
2017-08-10	1.81162
2017-08-11	1.61642
2017-08-12	1.48083
2017-08-13	1.40292
2017-08-14	1.42899
2017-08-15	1.40537
2017-08-16	1.34781
2017-08-17	1.26324
2017-08-18	1.17403
2017-08-19	1.12463
2017-08-20	1.12282
2017-08-21	1.16617
2017-08-22	1.11821
2017-08-23	1.01707
2017-08-24	1.05045
2017-08-25	1.04104
2017-08-26	1.00568
2017-08-27	0.949729
2017-08-28	0.896303
2017-08-29	0.893893
2017-08-30	0.885442
2017-08-31	0.859349
2017-09-01	0.924908
2017-09-02	0.86641
2017-09-03	0.809052
2017-09-04	0.789628
2017-09-05	0.772211
2017-09-06	0.745167
2017-09-07	0.737817
2017-09-08	0.74671
2017-09-09	0.739756
2017-09-10	0.756887
2017-09-11	0.795824
2017-09-12	0.863195
2017-09-13	0.742626
2017-09-14	0.808526
2017-09-15	1.0717
2017-09-16	0.976841
2017-09-17	0.852286
2017-09-18	0.821507
2017-09-19	0.736207
2017-09-20	0.772122
2017-09-21	0.699555
2017-09-22	0.733189
2017-09-23	0.721336
2017-09-24	0.794293
2017-09-25	0.721093
2017-09-26	0.7171
2017-09-27	0.724255
2017-09-28	0.814821
2017-09-29	0.756396
2017-09-30	0.822007
2017-10-01	1.01477
2017-10-02	0.962854
2017-10-03	0.833382
2017-10-04	0.781357
2017-10-05	0.836391
2017-10-06	0.76094
2017-10-07	0.693705
2017-10-08	0.927227
2017-10-09	0.788174
2017-10-10	0.773826
2017-10-11	0.780015
2017-10-12	0.725879
2017-10-13	0.800288
2017-10-14	0.69924
2017-10-15	0.650068
2017-10-16	0.619588
2017-10-17	0.633669
2017-10-18	0.582368
2017-10-19	0.566929
2017-10-20	0.830115
2017-10-21	0.695491
2017-10-22	0.675177
2017-10-23	0.628279
2017-10-24	0.526285
2017-10-25	0.599537
2017-10-26	0.587579
2017-10-27	0.609305
2017-10-28	0.53161
2017-10-29	0.546275
2017-10-30	0.637428
2017-10-31	0.737214
2017-11-01	0.644272
2017-11-02	0.557358
2017-11-03	0.567042
2017-11-04	0.620743
2017-11-05	0.635629
2017-11-06	0.58831
2017-11-07	0.515222
2017-11-08	0.525107
2017-11-09	0.682935
2017-11-10	0.752662
2017-11-11	0.573579
2017-11-12	0.680228
2017-11-13	0.554196
2017-11-14	0.53905
2017-11-15	0.676921
2017-11-16	0.528704
2017-11-17	0.51799
2017-11-18	0.448778
2017-11-19	0.652345
2017-11-20	0.830725
2017-11-21	0.762282
2017-11-22	0.617716
2017-11-23	0.626738
2017-11-24	0.614712
2017-11-25	0.56088
2017-11-26	0.575726
2017-11-27	0.628722
2017-11-28	0.642531
2017-11-29	0.474004
2017-11-30	0.643374
2017-12-01	0.52614
2017-12-02	0.506908
2017-12-03	0.692323
2017-12-04	0.425161
2017-12-05	0.415536
2017-12-06	0.379603
2017-12-07	0.408478
2017-12-08	0.394361
2017-12-09	0.382811
2017-12-10	0.377678
2017-12-11	0.389869
2017-12-12	0.384095
2017-12-13	0.418102
2017-12-14	0.378961
2017-12-15	0.338537
2017-12-16	0.360353
2017-12-17	0.330837
2017-12-18	0.339178
2017-12-19	0.341745
2017-12-20	0.38602
2017-12-21	0.33597
2017-12-22	0.375111
2017-12-23	0.345595
2017-12-24	0.371903
2017-12-25	0.377678
2017-12-26	0.357787
2017-12-27	0.373186
2017-12-28	0.353295
2017-12-29	0.367411
2017-12-30	0.373186
2017-12-31	0.327629

## Sheet: East River Pump House Th
Date	[Th] (µM)		Date	[As] (µM)		Date	[Be] (µM)		Date	[Zr] (µM)
2015-07-07	0		2015-07-07	0.00286961		2015-07-07	0		2015-07-07	0.00185258
2015-07-08	0		2015-07-08	0.00262937		2015-07-08	0		2015-07-08	0.00167719
2015-07-09	0		2015-07-09	0.00288296		2015-07-09	0		2015-07-09	0.00176489
2015-07-10	0		2015-07-10	0.00253594		2015-07-10	0		2015-07-10	0.00225818
2015-07-11	0		2015-07-11	0.00245585		2015-07-11	0		2015-07-11	0.00174296
2015-07-12	0		2015-07-12	0.00250924		2015-07-12	0		2015-07-12	0.00166623
2015-07-13	0		2015-07-13	0.002269		2015-07-13	0		2015-07-13	0.00187451
2015-07-14	0		2015-07-14	0.00232238		2015-07-14	0		2015-07-14	0.00174296
2015-07-15	0		2015-07-15	0.00228234		2015-07-15	0		2015-07-15	0.00163334
2015-07-16	0		2015-07-16	0.00225565		2015-07-16	0		2015-07-16	0.00176489
2015-07-17	0		2015-07-17	0.00209548		2015-07-17	0		2015-07-17	0.00176489
2015-07-18	0		2015-07-18	0.00387064		2015-07-18	0		2015-07-18	0.00140314
2015-07-19	0		2015-07-19	0.00352362		2015-07-19	0		2015-07-19	0.00134833
2015-07-20	0		2015-07-20	0.00381725		2015-07-20	0		2015-07-20	0.00143603
2015-07-21	0		2015-07-21	0.00357701		2015-07-21	0		2015-07-21	0.00143603
2015-07-22	0		2015-07-22	0.00361705		2015-07-22	0		2015-07-22	0.00140314
2015-07-23	0		2015-07-23	0.00359035		2015-07-23	0		2015-07-23	0.00160046
2015-07-24	0		2015-07-24	0.00381725		2015-07-24	0		2015-07-24	0.00139218
2015-07-25	0		2015-07-25	0.00349692		2015-07-25	0		2015-07-25	0.00138122
2015-07-26	0		2015-07-26	0.00353696		2015-07-26	0		2015-07-26	0.00128256
2015-07-27	0		2015-07-27	0.00335011		2015-07-27	0		2015-07-27	0.00138122
2015-07-28	0		2015-07-28	0.00351027		2015-07-28	0		2015-07-28	0.00128256
2015-07-29	0		2015-07-29	0.00331007		2015-07-29	0		2015-07-29	0.00122775
2015-07-30	0		2015-07-30	0.00344354		2015-07-30	0		2015-07-30	0.00128256
2015-07-31	0		2015-07-31	0.00343019		2015-07-31	0		2015-07-31	0.00144699
2015-08-01	0		2015-08-01	0.00359035		2015-08-01	0		2015-08-01	0.0016443
2015-08-02	0		2015-08-02	0.00396407		2015-08-02	0		2015-08-02	0.00134833
2015-08-03	0		2015-08-03	0.00359035		2015-08-03	0		2015-08-03	0.00134833
2015-08-04	0		2015-08-04	0.00363039		2015-08-04	0		2015-08-04	0.00133737
2015-08-05	0		2015-08-05	0.00372382		2015-08-05	0		2015-08-05	0.00223625
2015-08-06	0		2015-08-06	0.00368378		2015-08-06	0		2015-08-06	0.00131544
2015-08-07	0		2015-08-07	0.00355031		2015-08-07	0		2015-08-07	0.00135929
2015-08-08	0		2015-08-08	0.00356366		2015-08-08	0		2015-08-08	0.00122775
2015-08-09	0		2015-08-09	0.00341684		2015-08-09	0		2015-08-09	0.00133737
2015-08-10	0		2015-08-10	0.00352362		2015-08-10	0		2015-08-10	0.00117294
2015-08-11	0		2015-08-11	0.00356366		2015-08-11	0		2015-08-11	0.00119486
2015-08-12	0		2015-08-12	0.00339015		2015-08-12	0		2015-08-12	0.0010962
2015-08-13	0		2015-08-13	0.00364374		2015-08-13	0		2015-08-13	0.0010962
2015-08-14	0		2015-08-14	0.00347023		2015-08-14	0		2015-08-14	0.00126063
2015-08-15	0		2015-08-15	0.00364374		2015-08-15	0		2015-08-15	0.00116197
2015-08-16	0		2015-08-16	0.00368378		2015-08-16	0		2015-08-16	0.00169911
2015-08-17	0		2015-08-17	0.00339015		2015-08-17	0		2015-08-17	0.00116197
2015-08-18	0		2015-08-18	0.00339015		2015-08-18	0		2015-08-18	0.00131544
2015-08-19	0		2015-08-19	0.00333676		2015-08-19	0		2015-08-19	0.00143603
2015-08-20	0		2015-08-20	0.00325668		2015-08-20	0		2015-08-20	0.00108524
2015-08-21	0		2015-08-21	0.00521869		2015-08-21	0		2015-08-21	0.00130448
2015-08-22	0		2015-08-22	0.00363039		2015-08-22	0		2015-08-22	0.00116197
2015-08-23	0		2015-08-23	0.00304312		2015-08-23	0		2015-08-23	0.00117294
2015-08-24	0		2015-08-24	0.00371048		2015-08-24	0		2015-08-24	0.000515215
2015-08-25	0		2015-08-25	0.00343019		2015-08-25	0		2015-08-25	0.000613874
2015-08-26	0		2015-08-26	0.0038306		2015-08-26	0		2015-08-26	0.000548101
2015-08-27	0		2015-08-27	0.00352362		2015-08-27	0		2015-08-27	0.0241713
2015-08-28	0		2015-08-28	0.00336345		2015-08-28	0		2015-08-28	0.00214856
2015-08-29	0		2015-08-29	0.00336345		2015-08-29	0		2015-08-29	0.000964658
2015-08-30	0		2015-08-30	0.00347023		2015-08-30	0		2015-08-30	0.00070157
2015-08-31	0		2015-08-31	0.00352362		2015-08-31	0		2015-08-31	0.000723494
2015-09-01	0		2015-09-01	0.00324333		2015-09-01	0		2015-09-01	0.000657722
2015-09-02	0		2015-09-02	0.00344354		2015-09-02	0		2015-09-02	0.000679646
2015-09-03	0		2015-09-03	0.00355031		2015-09-03	0		2015-09-03	0.000613874
2015-09-04	0		2015-09-04	0.00335011		2015-09-04	0		2015-09-04	0.000602912
2015-09-05	0		2015-09-05	0.00339015		2015-09-05	0		2015-09-05	0.00246646
2015-09-06	0		2015-09-06	0.00316325		2015-09-06	0		2015-09-06	0.00748706
2015-09-07	0		2015-09-07	0.00288296		2015-09-07	0		2015-09-07	0.00215952
2015-09-08	0		2015-09-08	0.00296304		2015-09-08	0		2015-09-08	0.0152591
2015-09-09	0		2015-09-09	0.00289631		2015-09-09	0		2015-09-09	0.00240068
2015-09-10	0		2015-09-10	0.00302978		2015-09-10	0		2015-09-10	0.00288301
2015-09-11	0		2015-09-11	0.00301643		2015-09-11	0		2015-09-11	0.0140533
2015-09-12	0		2015-09-12	0.00290965		2015-09-12	0		2015-09-12	0.00242261
2015-09-13	0		2015-09-13	0.00310986		2015-09-13	0		2015-09-13	0.00600719
2015-09-14	0		2015-09-14	0.00340349		2015-09-14	0		2015-09-14	0.00232395
2015-09-15	0		2015-09-15	0.00322998		2015-09-15	0		2015-09-15	0.00244453
2015-09-16	0		2015-09-16	0.00343019		2015-09-16	0		2015-09-16	0.00258704
2015-09-17	0		2015-09-17	0.00328337		2015-09-17	0		2015-09-17	0.00210471
2015-09-18	0		2015-09-18	0.0029497		2015-09-18	0		2015-09-18	0.000800228
2015-09-19	0		2015-09-19	0.00254928		2015-09-19	0		2015-09-19	0.00108524
2015-09-20	0		2015-09-20	0.00273614		2015-09-20	0		2015-09-20	0.000909848
2015-09-21	0		2015-09-21	0.0027228		2015-09-21	0		2015-09-21	0.00101947
2015-09-22	0		2015-09-22	0.00297639		2015-09-22	0		2015-09-22	0.00202798
2015-09-23	0		2015-09-23	0.00289631		2015-09-23	0		2015-09-23	0.00081119
2015-09-24	0		2015-09-24	0.002923		2015-09-24	0		2015-09-24	0.000822152
2015-09-25	0		2015-09-25	0.00280288		2015-09-25	0		2015-09-25	0.00075638
2015-09-26	0		2015-09-26	0.00300308		2015-09-26	0		2015-09-26	0.00097562
2015-09-27	0		2015-09-27	0.00290965		2015-09-27	0		2015-09-27	0.000997545
2015-09-28	0		2015-09-28	0.002923		2015-09-28	0		2015-09-28	0.00206086
2015-09-29	0		2015-09-29	0.00290965		2015-09-29	0		2015-09-29	0.000942734
2015-09-30	8.6192e-06		2015-09-30	0.00455134		2015-09-30	0		2015-09-30	0.000635798
2015-10-01	4.3096e-06		2015-10-01	0.00456469		2015-10-01	0		2015-10-01	0.00075638
2015-10-02	8.6192e-06		2015-10-02	0.00435113		2015-10-02	0		2015-10-02	0.000657722
2015-10-03	8.6192e-06		2015-10-03	0.00427105		2015-10-03	0		2015-10-03	0.000778304
2015-10-04	4.3096e-06		2015-10-04	0.00411089		2015-10-04	0.00133153		2015-10-04	0.000778304
2015-10-05	0.000293053		2015-10-05	0.00659344		2015-10-05	0.0019973		2015-10-05	0.000559063
2015-10-06	8.18824e-05		2015-10-06	0.005192		2015-10-06	0		2015-10-06	0.000679646
2015-10-07	4.3096e-05		2015-10-07	0.0045113		2015-10-07	0.000221922		2015-10-07	0.000942734
2015-10-08	3.87864e-05		2015-10-08	0.00444456		2015-10-08	0.000221922		2015-10-08	0.000515215
2015-10-09	1.72384e-05		2015-10-09	0.00445791		2015-10-09	0		2015-10-09	0.000570025
2015-10-10	1.72384e-05		2015-10-10	0.00420432		2015-10-10	0		2015-10-10	0.00064676
2015-10-11	4.3096e-06		2015-10-11	0.00313655		2015-10-11	0		2015-10-11	0.000997545
2015-10-12	0		2015-10-12	0.00285627		2015-10-12	0		2015-10-12	0.00154565
2015-10-13	0		2015-10-13	0.00262937		2015-10-13	0		2015-10-13	0.00194028
2015-10-14	0		2015-10-14	0.0020421		2015-10-14	0		2015-10-14	0.000964658
2015-10-15	0		2015-10-15	0.00234908		2015-10-15	0		2015-10-15	0.00162238
2015-10-16	0		2015-10-16	0.0022423		2015-10-16	0		2015-10-16	0.00217048
2015-10-17	0		2015-10-17	0.00245585		2015-10-17	0		2015-10-17	0.000909848
2015-10-18	0		2015-10-18	0.00196201		2015-10-18	0		2015-10-18	0.00209375
2015-10-19	0		2015-10-19	0.00214887		2015-10-19	0		2015-10-19	0.00145795
2015-10-20	0		2015-10-20	0.00222896		2015-10-20	0		2015-10-20	0.00117294
2015-10-21	0		2015-10-21	0.00188193		2015-10-21	0		2015-10-21	0.00081119
2015-10-22	0		2015-10-22	0.00213553		2015-10-22	0		2015-10-22	0.000833114
2015-10-23	0		2015-10-23	0.00208214		2015-10-23	0		2015-10-23	0.00081119
2015-10-24	0		2015-10-24	0.00162834		2015-10-24	0		2015-10-24	0.000844076
2015-10-25	0		2015-10-25	0.00168173		2015-10-25	0		2015-10-25	0.000964658
2015-10-26	0		2015-10-26	0.00153491		2015-10-26	0		2015-10-26	0.00100851
2015-10-27	0		2015-10-27	0.0020421		2015-10-27	0		2015-10-27	0.00168815
2015-10-28	0		2015-10-28	0.00339015		2015-10-28	0		2015-10-28	0.00092081
2015-10-29	0		2015-10-29	0.00241581		2015-10-29	0		2015-10-29	0.00192932
2015-10-30	0		2015-10-30	0.0022423		2015-10-30	0		2015-10-30	0.000898886
2015-10-31	0		2015-10-31	0.00212218		2015-10-31	0		2015-10-31	0.00202798
2015-11-01	0		2015-11-01	0.00197536		2015-11-01	0		2015-11-01	0.00081119
2015-11-02	0		2015-11-02	0.00221561		2015-11-02	0		2015-11-02	0.00092081
2015-11-03	0		2015-11-03	0.00197536		2015-11-03	0		2015-11-03	0.000866
2015-11-04	8.6192e-06		2015-11-04	0.00312321		2015-11-04	0		2015-11-04	0.000570025
2015-11-05	8.6192e-06		2015-11-05	0.00254928		2015-11-05	0.00366171		2015-11-05	0.00070157
2015-11-07	1.29288e-05		2015-11-07	0.00297639		2015-11-07	0.000110961		2015-11-07	0.000712532
2015-11-08	8.6192e-06		2015-11-08	0.00257598		2015-11-08	0.00299594		2015-11-08	0.000723494
2015-11-09	4.3096e-06		2015-11-09	0.00261602		2015-11-09	0		2015-11-09	0.00283917
2015-11-10	1.29288e-05		2015-11-10	0.00242916		2015-11-10	0		2015-11-10	0.000723494
2015-11-11	4.3096e-06		2015-11-11	0.00236243		2015-11-11	0		2015-11-11	0.000734456
2015-11-12	8.6192e-06		2015-11-12	0.00256263		2015-11-12	0		2015-11-12	0.000591949
2015-11-13	4.3096e-06		2015-11-13	0.00254928		2015-11-13	0.00122057		2015-11-13	0.000624836
2015-11-14	8.6192e-06		2015-11-14	0.002269		2015-11-14	0		2015-11-14	0.000734456
2015-11-15	4.3096e-06		2015-11-15	0.00216222		2015-11-15	0		2015-11-15	0.000624836
2015-11-16	4.3096e-06		2015-11-16	0.00233573		2015-11-16	0.000332883		2015-11-16	0.000668684
2015-11-17	8.6192e-06		2015-11-17	0.00210883		2015-11-17	0		2015-11-17	0.000778304
2015-11-18	4.3096e-06		2015-11-18	0.00228234		2015-11-18	0		2015-11-18	0.000657722
2015-11-19	0		2015-11-19	0.00200206		2015-11-19	0		2015-11-19	0.00070157
2015-11-20	4.3096e-06		2015-11-20	0.00208214		2015-11-20	0		2015-11-20	0.00391344
2015-11-21	8.6192e-06		2015-11-21	0.00202875		2015-11-21	0		2015-11-21	0.00081119
2015-11-22	4.3096e-06		2015-11-22	0.00202875		2015-11-22	0.00543709		2015-11-22	0.00101947
2015-11-23	4.3096e-06		2015-11-23	0.00186859		2015-11-23	0		2015-11-23	0.00075638
2015-11-24	8.6192e-06		2015-11-24	0.0022423		2015-11-24	0		2015-11-24	0.000855038
2015-11-25	0		2015-11-25	0.00194867		2015-11-25	0		2015-11-25	0.000778304
2015-11-26	8.6192e-06		2015-11-26	0.002269		2015-11-26	0		2015-11-26	0.000712532
2015-11-27	4.3096e-06		2015-11-27	0.00184189		2015-11-27	0		2015-11-27	0.00129352
2015-11-28	1.72384e-05		2015-11-28	0.0036037		2015-11-28	0		2015-11-28	0.000570025
2015-11-29	1.29288e-05		2015-11-29	0.00351027		2015-11-29	0		2015-11-29	0.000668684
2015-11-30	1.29288e-05		2015-11-30	0.0036037		2015-11-30	0		2015-11-30	0.000559063
2015-12-01	1.29288e-05		2015-12-01	0.00340349		2015-12-01	0		2015-12-01	0.000580987
2015-12-02	1.29288e-05		2015-12-02	0.00353696		2015-12-02	0		2015-12-02	0.0416667
2015-12-03	8.6192e-06		2015-12-03	0.00335011		2015-12-03	0		2015-12-03	0.00414365
2015-12-04	8.6192e-06		2015-12-04	0.00313655		2015-12-04	0		2015-12-04	0.00158949
2015-12-05	8.6192e-06		2015-12-05	0.00353696		2015-12-05	0		2015-12-05	0.00116197
2015-12-06	8.6192e-06		2015-12-06	0.00332341		2015-12-06	0		2015-12-06	0.000931772
2015-12-07	8.6192e-06		2015-12-07	0.00336345		2015-12-07	0		2015-12-07	0.00103043
2015-12-08	1.29288e-05		2015-12-08	0.00345688		2015-12-08	0		2015-12-08	0.00104139
2015-12-09	4.3096e-06		2015-12-09	0.00324333		2015-12-09	0		2015-12-09	0.00143603
2015-12-10	4.3096e-06		2015-12-10	0.00355031		2015-12-10	0		2015-12-10	0.00596334
2015-12-11	8.6192e-06		2015-12-11	0.00312321		2015-12-11	0		2015-12-11	0.00092081
2015-12-12	4.3096e-06		2015-12-12	0.00341684		2015-12-12	0		2015-12-12	0.00133737
2015-12-13	4.3096e-06		2015-12-13	0.00321664		2015-12-13	0		2015-12-13	0.000723494
2015-12-14	4.3096e-06		2015-12-14	0.00306982		2015-12-14	0		2015-12-14	0.000690608
2015-12-15	4.3096e-06		2015-12-15	0.00321664		2015-12-15	0		2015-12-15	0.00070157
2015-12-16	4.3096e-06		2015-12-16	0.00321664		2015-12-16	0		2015-12-16	0.000657722
2015-12-17	4.3096e-06		2015-12-17	0.00305647		2015-12-17	0		2015-12-17	0.00135929
2015-12-18	4.3096e-06		2015-12-18	0.00339015		2015-12-18	0		2015-12-18	0.000876962
2015-12-19	8.6192e-06		2015-12-19	0.00312321		2015-12-19	0		2015-12-19	0.000844076
2015-12-20	8.6192e-06		2015-12-20	0.00316325		2015-12-20	0		2015-12-20	0.000591949
2015-12-21	3.87864e-05		2015-12-21	0.00257598		2015-12-21	0.00188634		2015-12-21	0.000745418
2015-12-31	0		2015-12-31	0.002269		2015-12-31	0.00133153		2015-12-31	0.000449443
2016-01-01	0		2016-01-01	0.00238912		2016-01-01	0		2016-01-01	0.000559063
2016-01-02	0		2016-01-02	0.00240247		2016-01-02	0.00110961		2016-01-02	0.000635798
2016-01-03	0		2016-01-03	0.00356366		2016-01-03	0.000665766		2016-01-03	0.000493291
2016-01-04	0		2016-01-04	0.00190863		2016-01-04	0.000554805		2016-01-04	0.000537139
2016-01-05	0		2016-01-05	0.00198871		2016-01-05	0		2016-01-05	0.000559063
2016-01-06	0		2016-01-06	0.00202875		2016-01-06	0.000332883		2016-01-06	0.000482329
2016-01-07	0		2016-01-07	0.00213553		2016-01-07	0.00155345		2016-01-07	0.000580987
2016-01-08	0		2016-01-08	0.00206879		2016-01-08	0.000887687		2016-01-08	0.000504253
2016-01-09	0		2016-01-09	0.00212218		2016-01-09	0.00177537		2016-01-09	0.000789266
2016-01-10	0		2016-01-10	0.00210883		2016-01-10	0		2016-01-10	0.00293782
2016-01-11	0		2016-01-11	0.00198871		2016-01-11	0.00210826		2016-01-11	0.000679646
2016-01-12	0		2016-01-12	0.00205544		2016-01-12	0.000110961		2016-01-12	0.000570025
2016-01-13	8.6192e-06		2016-01-13	0.00217557		2016-01-13	0		2016-01-13	0.000591949
2016-01-14	8.6192e-06		2016-01-14	0.00214887		2016-01-14	0.000332883		2016-01-14	0.00220337
2016-01-15	1.29288e-05		2016-01-15	0.00186859		2016-01-15	0		2016-01-15	0.000679646
2016-01-16	8.6192e-06		2016-01-16	0.00200206		2016-01-16	0		2016-01-16	0.000789266
2016-01-17	4.3096e-06		2016-01-17	0.00205544		2016-01-17	0.000665766		2016-01-17	0.00167719
2016-01-18	1.72384e-05		2016-01-18	0.00264271		2016-01-18	0		2016-01-18	0.000723494
2016-01-19	6.4644e-05		2016-01-19	0.00221561		2016-01-19	0		2016-01-19	0.00119486
2016-01-20	2.58576e-05		2016-01-20	0.00214887		2016-01-20	0.000443844		2016-01-20	0.000942734
2016-01-21	4.3096e-06		2016-01-21	0.00189528		2016-01-21	0		2016-01-21	0.00107428
2016-01-22	0.000599035		2016-01-22	0.00605955		2016-01-22	0.00166441		2016-01-22	0.000778304
2016-01-23	0.000159455		2016-01-23	0.00341684		2016-01-23	0		2016-01-23	0.000745418
2016-01-24	0.00221944		2016-01-24	0.00276284		2016-01-24	0		2016-01-24	0.000866
2016-01-25	9.48112e-05		2016-01-25	0.00278953		2016-01-25	0		2016-01-25	0.000690608
2016-01-26	0.000387864		2016-01-26	0.00241581		2016-01-26	0		2016-01-26	0.00924099
2016-01-27	5.17152e-05		2016-01-27	0.002269		2016-01-27	0		2016-01-27	0.0012716
2016-01-28	2.1548e-05		2016-01-28	0.00234908		2016-01-28	0		2016-01-28	0.00104139
2016-01-29	1.72384e-05		2016-01-29	0.00214887		2016-01-29	0		2016-01-29	0.000898886
2016-01-30	3.87864e-05		2016-01-30	0.00217557		2016-01-30	0		2016-01-30	0.000898886
2016-01-31	1.72384e-05		2016-01-31	0.00216222		2016-01-31	0		2016-01-31	0.000668684
2016-02-01	1.29288e-05		2016-02-01	0.00194867		2016-02-01	0		2016-02-01	0.000844076
2016-02-02	1.72384e-05		2016-02-02	0.00217557		2016-02-02	0		2016-02-02	0.000745418
2016-02-03	4.3096e-06		2016-02-03	0.00208214		2016-02-03	0		2016-02-03	0.000690608
2016-02-04	8.6192e-06		2016-02-04	0.00216222		2016-02-04	0		2016-02-04	0.00103043
2016-02-05	4.3096e-05		2016-02-05	0.00214887		2016-02-05	0		2016-02-05	0.000657722
2016-02-06	4.3096e-06		2016-02-06	0.0020154		2016-02-06	0		2016-02-06	0.000591949
2016-02-10	0.000224099		2016-02-10	0.00641992		2016-02-10	0.0120947		2016-02-10	0.000580987
2016-02-11	6.4644e-05		2016-02-11	0.00320329		2016-02-11	0.00155345		2016-02-11	0.000767342
2016-02-12	3.01672e-05		2016-02-12	0.00266941		2016-02-12	0		2016-02-12	0.000493291
2016-02-13	1.72384e-05		2016-02-13	0.00228234		2016-02-13	0		2016-02-13	0.000537139
2016-02-14	1.29288e-05		2016-02-14	0.00233573		2016-02-14	0		2016-02-14	0.000460405
2016-02-15	1.29288e-05		2016-02-15	0.00196201		2016-02-15	0.000221922		2016-02-15	0.000997545
2016-02-16	1.72384e-05		2016-02-16	0.00212218		2016-02-16	0		2016-02-16	0.000482329
2016-02-17	8.6192e-06		2016-02-17	0.00210883		2016-02-17	0		2016-02-17	0.000504253
2016-02-18	1.29288e-05		2016-02-18	0.00173511		2016-02-18	0.000110961		2016-02-18	0.000953696
2016-02-19	4.3096e-06		2016-02-19	0.00172177		2016-02-19	0		2016-02-19	0.000460405
2016-02-20	1.29288e-05		2016-02-20	0.0017885		2016-02-20	0		2016-02-20	0.000591949
2016-02-21	1.29288e-05		2016-02-21	0.00173511		2016-02-21	0		2016-02-21	0.000537139
2016-02-22	8.6192e-06		2016-02-22	0.0017885		2016-02-22	0.000221922		2016-02-22	0.00121679
2016-02-23	4.3096e-06		2016-02-23	0.00177516		2016-02-23	0		2016-02-23	0.000613874
2016-02-24	4.3096e-06		2016-02-24	0.00169507		2016-02-24	0		2016-02-24	0.000537139
2016-02-25	0.000836063		2016-02-25	0.00170842		2016-02-25	0		2016-02-25	0.000493291
2016-02-26	1.29288e-05		2016-02-26	0.0017885		2016-02-26	0		2016-02-26	0.0016443
2016-02-27	2.1548e-05		2016-02-27	0.00162834		2016-02-27	0		2016-02-27	0.000964658
2016-02-28	8.6192e-06		2016-02-28	0.00146817		2016-02-28	0.000332883		2016-02-28	0.000690608
2016-02-29	1.72384e-05		2016-02-29	0.00161499		2016-02-29	0		2016-02-29	0.000624836
2016-03-01	8.6192e-06		2016-03-01	0.00134805		2016-03-01	0		2016-03-01	0.000515215
2016-03-02	0		2016-03-02	0.00142813		2016-03-02	0		2016-03-02	0.000668684
2016-03-03	4.3096e-06		2016-03-03	0.00169507		2016-03-03	0		2016-03-03	0.000613874
2016-03-04	2.58576e-05		2016-03-04	0.0022423		2016-03-04	0		2016-03-04	0.00070157
2016-03-05	0		2016-03-05	0		2016-03-05	0		2016-03-05	0.000449443
2016-03-06	0		2016-03-06	0		2016-03-06	0		2016-03-06	0.000526177
2016-03-07	0		2016-03-07	0		2016-03-07	0		2016-03-07	0.000548101
2016-03-08	0		2016-03-08	0		2016-03-08	0		2016-03-08	0.00151276
2016-03-09	0		2016-03-09	0		2016-03-09	0		2016-03-09	0.00081119
2016-03-10	0		2016-03-10	0		2016-03-10	0		2016-03-10	0.00064676
2016-03-11	0		2016-03-11	0		2016-03-11	0		2016-03-11	0.000416557
2016-03-12	0		2016-03-12	0		2016-03-12	0		2016-03-12	0.000493291
2016-03-13	0		2016-03-13	0		2016-03-13	0		2016-03-13	0.000482329
2016-03-14	0		2016-03-14	0		2016-03-14	0		2016-03-14	0.000405595
2016-03-15	0		2016-03-15	0		2016-03-15	0		2016-03-15	0.00117294
2016-03-16	0		2016-03-16	0		2016-03-16	0		2016-03-16	0.000449443
2016-03-17	0		2016-03-17	0		2016-03-17	0		2016-03-17	0.000855038
2016-03-18	0		2016-03-18	0		2016-03-18	0		2016-03-18	0.00131544
2016-03-19	0		2016-03-19	0		2016-03-19	0		2016-03-19	0.000526177
2016-03-20	0		2016-03-20	0		2016-03-20	0		2016-03-20	0.000876962
2016-03-21	0		2016-03-21	0		2016-03-21	0		2016-03-21	0.000504253
2016-03-22	0		2016-03-22	0		2016-03-22	0		2016-03-22	0.000537139
2016-03-23	0		2016-03-23	0		2016-03-23	0		2016-03-23	0.000723494
2016-03-24	0		2016-03-24	0		2016-03-24	0		2016-03-24	0.000591949
2016-03-25	0		2016-03-25	0		2016-03-25	0		2016-03-25	0.000580987
2016-03-26	0		2016-03-26	0.00252259		2016-03-26	0.00244114		2016-03-26	0.00175392
2016-03-27	0		2016-03-27	0		2016-03-27	0		2016-03-27	0.00218144
2016-03-28	0		2016-03-28	0		2016-03-28	0		2016-03-28	0.000580987
2016-03-29	0		2016-03-29	0		2016-03-29	0		2016-03-29	0.000635798
2016-03-30	0		2016-03-30	0		2016-03-30	0		2016-03-30	0.000833114
2016-03-31	0		2016-03-31	0		2016-03-31	0		2016-03-31	0.000668684
2016-04-01	0		2016-04-01	0		2016-04-01	0		2016-04-01	0.00157853
2016-04-02	0		2016-04-02	0		2016-04-02	0		2016-04-02	0.000657722
2016-04-03	0		2016-04-03	0		2016-04-03	0		2016-04-03	0.00231299
2016-04-04	0		2016-04-04	0		2016-04-04	0		2016-04-04	0.000657722
2016-04-05	0		2016-04-05	0		2016-04-05	0		2016-04-05	0.000800228
2016-04-06	0		2016-04-06	0		2016-04-06	0		2016-04-06	0.000570025
2016-04-07	0		2016-04-07	0		2016-04-07	0		2016-04-07	0.000602912
2016-04-08	0		2016-04-08	0		2016-04-08	0		2016-04-08	0.000504253
2016-04-09	0		2016-04-09	0		2016-04-09	0		2016-04-09	0.000624836
2016-04-10	0		2016-04-10	0		2016-04-10	0		2016-04-10	0.000624836
2016-04-11	0		2016-04-11	0		2016-04-11	0		2016-04-11	0.000767342
2016-04-12	0		2016-04-12	0		2016-04-12	0		2016-04-12	0.000657722
2016-04-13	0		2016-04-13	0		2016-04-13	0		2016-04-13	0.000613874
2016-04-14	0		2016-04-14	0		2016-04-14	0		2016-04-14	0.000657722
2016-04-15	0		2016-04-15	0		2016-04-15	0		2016-04-15	0.000624836
2016-04-16	0		2016-04-16	0		2016-04-16	0		2016-04-16	0.00070157
2016-04-17	0		2016-04-17	0		2016-04-17	0		2016-04-17	0.000822152
2016-04-18	8.6192e-06		2016-04-18	0.00288296		2016-04-18	0		2016-04-18	0.000964658
2016-04-19	0		2016-04-19	0.00214887		2016-04-19	0		2016-04-19	0.000866
2016-04-20	0		2016-04-20	0.00228234		2016-04-20	0		2016-04-20	0.0014141
2016-04-21	0		2016-04-21	0.002269		2016-04-21	0		2016-04-21	0.000866
2016-04-22	0		2016-04-22	0.00228234		2016-04-22	0		2016-04-22	0.00105235
2016-04-23	0		2016-04-23	0.00212218		2016-04-23	0		2016-04-23	0.00070157
2016-04-24	0.000336149		2016-04-24	0.00628645		2016-04-24	0.0393911		2016-04-24	0.00161142
2016-04-25	7.75728e-05		2016-04-25	0.00304312		2016-04-25	0.000221922		2016-04-25	0.000745418
2016-04-26	3.01672e-05		2016-04-26	0.0027228		2016-04-26	0		2016-04-26	0.00124967
2016-04-27	1.72384e-05		2016-04-27	0.00218891		2016-04-27	0		2016-04-27	0.00162238
2016-04-28	1.29288e-05		2016-04-28	0.00238912		2016-04-28	0.00432748		2016-04-28	0.000624836
2016-04-29	8.6192e-06		2016-04-29	0.00234908		2016-04-29	0		2016-04-29	0.000822152
2016-04-30	1.29288e-05		2016-04-30	0.00253594		2016-04-30	0.0157565		2016-04-30	0.000734456
2016-05-01	0		2016-05-01	0.00166838		2016-05-01	0		2016-05-01	0.000635798
2016-05-02	4.3096e-06		2016-05-02	0.00244251		2016-05-02	0		2016-05-02	0.00322284
2016-05-03	0		2016-05-03	0.00254928		2016-05-03	0		2016-05-03	0.000866
2016-05-04	0		2016-05-04	0.00206879		2016-05-04	0		2016-05-04	0.000833114
2016-05-05	4.3096e-06		2016-05-05	0.00253594		2016-05-05	0.00155345		2016-05-05	0.000833114
2016-05-06	0		2016-05-06	0.00270945		2016-05-06	0.00388363		2016-05-06	0.000866
2016-05-07	4.3096e-06		2016-05-07	0.00213553		2016-05-07	0.00643573		2016-05-07	0.00119486
2016-05-08	0		2016-05-08	0.00184189		2016-05-08	0		2016-05-08	0.00169911
2016-05-09	0		2016-05-09	0.00197536		2016-05-09	0		2016-05-09	0.000734456
2016-05-10	0		2016-05-10	0.00197536		2016-05-10	0		2016-05-10	0.000668684
2016-05-11	0		2016-05-11	0.00196201		2016-05-11	0		2016-05-11	0.000833114
2016-05-12	0		2016-05-12	0.00168173		2016-05-12	0		2016-05-12	0.000657722
2016-05-13	0		2016-05-13	0.0017885		2016-05-13	0		2016-05-13	0.000591949
2016-05-14	0		2016-05-14	0.00241581		2016-05-14	0		2016-05-14	0.000855038
2016-05-15	0.000318911		2016-05-15	0.00565914		2016-05-15	0		2016-05-15	0.000624836
2016-05-16	7.75728e-05		2016-05-16	0.00413758		2016-05-16	0.00122057		2016-05-16	0.00070157
2016-05-17	3.44768e-05		2016-05-17	0.00339015		2016-05-17	0		2016-05-17	0.000778304
2016-05-18	1.72384e-05		2016-05-18	0.00316325		2016-05-18	0		2016-05-18	0.000657722
2016-05-19	8.6192e-06		2016-05-19	0.00320329		2016-05-19	0		2016-05-19	0.00070157
2016-05-20	4.3096e-06		2016-05-20	0.00345688		2016-05-20	0		2016-05-20	0.000898886
2016-05-21	8.6192e-06		2016-05-21	0.00357701		2016-05-21	0		2016-05-21	0.000964658
2016-05-22	4.3096e-06		2016-05-22	0.00313655		2016-05-22	0		2016-05-22	0.000602912
2016-05-23	4.3096e-06		2016-05-23	0.00329672		2016-05-23	0		2016-05-23	0.000942734
2016-05-24	4.3096e-06		2016-05-24	0.00288296		2016-05-24	0		2016-05-24	0.000909848
2016-05-25	0		2016-05-25	0.00296304		2016-05-25	0		2016-05-25	0.000657722
2016-05-26	0		2016-05-26	0.00281622		2016-05-26	0		2016-05-26	0.000591949
2016-05-27	0		2016-05-27	0.0026961		2016-05-27	0		2016-05-27	0.000668684
2016-05-28	0		2016-05-28	0.00276284		2016-05-28	0.00432748		2016-05-28	0.000624836
2016-05-29	0		2016-05-29	0.00261602		2016-05-29	0		2016-05-29	0.000526177
2016-05-30	0		2016-05-30	0.00256263		2016-05-30	0		2016-05-30	0.00075638
2016-05-31	0		2016-05-31	0.00278953		2016-05-31	0		2016-05-31	0.000712532
2016-06-01	0		2016-06-01	0.00305647		2016-06-01	0		2016-06-01	0.000822152
2016-06-02	0		2016-06-02	0.00318994		2016-06-02	0		2016-06-02	0.000668684
2016-06-03	0		2016-06-03	0.00340349		2016-06-03	0		2016-06-03	0.000580987
2016-06-04	4.3096e-06		2016-06-04	0.00345688		2016-06-04	0.00310691		2016-06-04	0.000745418
2016-06-05	0		2016-06-05	0.00356366		2016-06-05	0.00721246		2016-06-05	0.00097562
2016-06-07	0		2016-06-07	0.00322998		2016-06-07	0		2016-06-07	0.00070157
2016-06-08	0		2016-06-08	0.00353696		2016-06-08	0.00316461		2016-06-08	0.00253223
2016-06-09	0		2016-06-09	0.00372382		2016-06-09	0.00286501		2016-06-09	0.00139218
2016-06-10	0		2016-06-10	0.0036037		2016-06-10	0.00269191		2016-06-10	0.00130448
2016-06-11	0		2016-06-11	0.00368378		2016-06-11	0.00254766		2016-06-11	0.0012716
2016-06-12	4.3096e-06		2016-06-12	0.00328337		2016-06-12	0.00204612		2016-06-12	0.00129352
2016-06-13	0		2016-06-13	0.0036037		2016-06-13	0.00219703		2016-06-13	0.00121679
2016-06-14	0		2016-06-14	0.00310986		2016-06-14	0.0019751		2016-06-14	0.00142506
2016-06-15	0		2016-06-15	0.00359035		2016-06-15	0.00213045		2016-06-15	0.00107428
2016-06-16	0		2016-06-16	0.00375052		2016-06-16	0.00196179		2016-06-16	0.00135929
2016-06-17	0.000693846		2016-06-17	0.00670021		2016-06-17	0.00210604		2016-06-17	0.00144699
2016-06-18	0.000185313		2016-06-18	0.00456469		2016-06-18	0.0017665		2016-06-18	0.000931772
2016-06-19	0.00010343		2016-06-19	0.00419097		2016-06-19	0.000867714		2016-06-19	0.00075638
2016-06-20	6.4644e-05		2016-06-20	0.00389733		2016-06-20	0.000499324		2016-06-20	0.000844076
2016-06-21	3.87864e-05		2016-06-21	0.00385729		2016-06-21	0.000743438		2016-06-21	0.00092081
2016-06-22	2.1548e-05		2016-06-22	0.00397742		2016-06-22	0.000332883		2016-06-22	0.000789266
2016-06-23	2.1548e-05		2016-06-23	0.00380391		2016-06-23	0.000122057		2016-06-23	0.00187451
2016-06-24	1.72384e-05		2016-06-24	0.00355031		2016-06-24	0.000119838		2016-06-24	0.00108524
2016-06-25	8.6192e-06		2016-06-25	0.00384395		2016-06-25	0		2016-06-25	0.00144699
2016-06-26	8.6192e-06		2016-06-26	0.00347023		2016-06-26	0		2016-06-26	0.000942734
2016-06-27	4.3096e-06		2016-06-27	0.0036037		2016-06-27	0.00122057		2016-06-27	0.0010962
2016-06-28	0		2016-06-28	0.00324333		2016-06-28	0		2016-06-28	0.00209375
2016-07-12	0		2016-07-12	0.00302978		2016-07-12	0		2016-07-12	0.000986582
2016-07-13	0		2016-07-13	0.00286961		2016-07-13	0		2016-07-13	0.00112909
2016-07-14	0		2016-07-14	0.00270945		2016-07-14	0		2016-07-14	0.00174296
2016-07-15	0		2016-07-15	0.00309651		2016-07-15	0		2016-07-15	0.000964658
2016-07-17	0		2016-07-17	0.00261602		2016-07-17	0		2016-07-17	0.00070157
2016-07-19	0		2016-07-19	0.0026961		2016-07-19	0		2016-07-19	0.000679646
2016-07-20	0		2016-07-20	0.00248255		2016-07-20	0		2016-07-20	0.000712532
2016-07-21	0		2016-07-21	0.00273614		2016-07-21	0		2016-07-21	0.000657722
2016-07-22	0.000633511		2016-07-22	0.00678029		2016-07-22	0.0245224		2016-07-22	0.000942734
2016-07-23	0.000185313		2016-07-23	0.0040575		2016-07-23	0		2016-07-23	0.00135929
2016-07-24	9.48112e-05		2016-07-24	0.0038306		2016-07-24	0		2016-07-24	0.000778304
2016-07-25	6.4644e-05		2016-07-25	0.00347023		2016-07-25	0		2016-07-25	0.000767342
2016-07-26	4.3096e-05		2016-07-26	0.00347023		2016-07-26	0		2016-07-26	0.000745418
2016-07-27	2.58576e-05		2016-07-27	0.00349692		2016-07-27	0		2016-07-27	0.000778304
2016-07-28	1.72384e-05		2016-07-28	0.0033768		2016-07-28	0		2016-07-28	0.000866
2016-07-29	1.72384e-05		2016-07-29	0.00373717		2016-07-29	0		2016-07-29	0.000876962
2016-07-30	4.3096e-06		2016-07-30	0.00304312		2016-07-30	0		2016-07-30	0.000822152
2016-07-31	8.6192e-06		2016-07-31	0.00345688		2016-07-31	0		2016-07-31	0.000734456
2016-08-01	1.29288e-05		2016-08-01	0.0031499		2016-08-01	0		2016-08-01	0.0026857
2016-08-02	0		2016-08-02	0.00297639		2016-08-02	0		2016-08-02	0.00104139
2016-08-03	0		2016-08-03	0.0031499		2016-08-03	0		2016-08-03	0.00143603
2016-08-04	0		2016-08-04	0.00286961		2016-08-04	0		2016-08-04	0.000778304
2016-08-05	0		2016-08-05	0.00306982		2016-08-05	0		2016-08-05	0.000876962
2016-08-06	4.3096e-06		2016-08-06	0.00286961		2016-08-06	0		2016-08-06	0.000767342
2016-08-07	0		2016-08-07	0.00300308		2016-08-07	0		2016-08-07	0.000778304
2016-08-08	0		2016-08-08	0.00310986		2016-08-08	0		2016-08-08	0.00104139
2016-08-09	0		2016-08-09	0.00264271		2016-08-09	0		2016-08-09	0.000898886
2016-08-10	0		2016-08-10	0.00281622		2016-08-10	0		2016-08-10	0.00070157
2016-08-11	0.000288743		2016-08-11	0.00707393		2016-08-11	0.00410555		2016-08-11	0.000482329
2016-08-25	8.6192e-05		2016-08-25	0.00517865		2016-08-25	0.000776726		2016-08-25	0.000350785
2016-08-26	4.3096e-05		2016-08-26	0.00476489		2016-08-26	0.00166441		2016-08-26	0.00294879
2016-08-27	3.01672e-05		2016-08-27	0.00464477		2016-08-27	0.000110961		2016-08-27	0.00220337
2016-08-28	1.72384e-05		2016-08-28	0.00444456		2016-08-28	0		2016-08-28	0.000438481
2016-08-29	2.1548e-05		2016-08-29	0.00433779		2016-08-29	0.000332883		2016-08-29	0.000460405
2016-08-30	1.29288e-05		2016-08-30	0.00424436		2016-08-30	0.000998648		2016-08-30	0.000504253
2016-08-31	1.29288e-05		2016-08-31	0.00427105		2016-08-31	0.000443844		2016-08-31	0.000361747
2016-09-01	1.29288e-05		2016-09-01	0.00440452		2016-09-01	0.000221922		2016-09-01	0.00128256
2016-09-02	1.29288e-05		2016-09-02	0.00423101		2016-09-02	0.000332883		2016-09-02	0.000460405
2016-09-03	8.6192e-06		2016-09-03	0.00436448		2016-09-03	0.000776726		2016-09-03	0.000635798
2016-09-04	4.3096e-06		2016-09-04	0.00417762		2016-09-04	0		2016-09-04	0.000559063
2016-09-05	8.6192e-06		2016-09-05	0.00409754		2016-09-05	0		2016-09-05	0.000339823
2016-09-06	1.29288e-05		2016-09-06	0.00416428		2016-09-06	0		2016-09-06	0.000471367
2016-09-07	8.6192e-06		2016-09-07	0.00413758		2016-09-07	0		2016-09-07	0.00130448
2016-09-08	8.6192e-06		2016-09-08	0.00395072		2016-09-08	0		2016-09-08	0.000416557
2016-09-09	8.6192e-06		2016-09-09	0.00411089		2016-09-09	0		2016-09-09	0.000427519
2016-09-10	4.3096e-06		2016-09-10	0.00409754		2016-09-10	0		2016-09-10	0.000394633
2016-09-11	4.3096e-06		2016-09-11	0.0040308		2016-09-11	0		2016-09-11	0.000460405
2016-09-12	4.3096e-06		2016-09-12	0.0038306		2016-09-12	0		2016-09-12	0.000559063
2016-09-13	4.3096e-06		2016-09-13	0.00417762		2016-09-13	0		2016-09-13	0.000350785
2016-09-14	4.3096e-06		2016-09-14	0.00395072		2016-09-14	0		2016-09-14	0.000339823
2016-09-15	4.3096e-06		2016-09-15	0.0040308		2016-09-15	0		2016-09-15	0.000372709
2016-09-16	0		2016-09-16	0.00376386		2016-09-16	0		2016-09-16	0.000274051
2016-09-17	4.3096e-06		2016-09-17	0.00399076		2016-09-17	0		2016-09-17	0.000285013
2016-09-18	0.000284434		2016-09-18	0.00686038		2016-09-18	0.00332883		2016-09-18	0.000526177
2016-09-19	7.32632e-05		2016-09-19	0.00511191		2016-09-19	0.00144249		2016-09-19	0.000515215
2016-09-20	3.87864e-05		2016-09-20	0.00508522		2016-09-20	0.00133153		2016-09-20	0.000449443
2016-09-21	2.58576e-05		2016-09-21	0.00445791		2016-09-21	0		2016-09-21	0.000504253
2016-09-22	2.1548e-05		2016-09-22	0.00407085		2016-09-22	0.000221922		2016-09-22	0.000493291
2016-09-23	1.72384e-05		2016-09-23	0.00436448		2016-09-23	0		2016-09-23	0.000493291
2016-09-24	1.29288e-05		2016-09-24	0.00423101		2016-09-24	0		2016-09-24	0.000898886
2016-09-25	1.72384e-05		2016-09-25	0.00439117		2016-09-25	0		2016-09-25	0.000570025
2016-09-26	8.6192e-06		2016-09-26	0.00420432		2016-09-26	0		2016-09-26	0.000690608
2016-09-27	8.6192e-06		2016-09-27	0.00429775		2016-09-27	0.000998648		2016-09-27	0.000657722
2016-09-28	8.6192e-06		2016-09-28	0.0040575		2016-09-28	0		2016-09-28	0.000504253
2016-09-29	8.6192e-06		2016-09-29	0.00413758		2016-09-29	0		2016-09-29	0.000537139
2016-09-30	9.05016e-05		2016-09-30	0.00395072		2016-09-30	0.00554805		2016-09-30	0.00633605
2016-10-01	1.29288e-05		2016-10-01	0.00421766		2016-10-01	0.00177537		2016-10-01	0.000844076
2016-10-02	4.3096e-06		2016-10-02	0.00369713		2016-10-02	0		2016-10-02	0.000800228
2016-10-03	4.3096e-06		2016-10-03	0.00385729		2016-10-03	0		2016-10-03	0.000624836
2016-10-04	4.3096e-06		2016-10-04	0.0038306		2016-10-04	0.00122057		2016-10-04	0.000668684
2016-10-05	4.3096e-06		2016-10-05	0.00361705		2016-10-05	0.000443844		2016-10-05	0.000613874
2016-10-06	4.3096e-06		2016-10-06	0.00356366		2016-10-06	0		2016-10-06	0.000515215
2016-10-07	4.3096e-06		2016-10-07	0.00363039		2016-10-07	0		2016-10-07	0.000570025
2016-10-12	4.3096e-06		2016-10-12	0.00380391		2016-10-12	0.000332883		2016-10-12	0.00070157
2016-10-13	0.000237028		2016-10-13	0.00575257		2016-10-13	0.00366171		2016-10-13	0.000493291
2016-10-14	5.60248e-05		2016-10-14	0.00345688		2016-10-14	0.000665766		2016-10-14	0.000504253
2016-10-15	2.58576e-05		2016-10-15	0.00347023		2016-10-15	0.000776726		2016-10-15	0.000383671
2016-10-16	1.29288e-05		2016-10-16	0.00313655		2016-10-16	0		2016-10-16	0.000449443
2016-10-17	8.6192e-06		2016-10-17	0.0031499		2016-10-17	0.000221922		2016-10-17	0.000515215
2016-10-18	4.3096e-06		2016-10-18	0.00289631		2016-10-18	0		2016-10-18	0.000548101
2016-10-19	4.3096e-06		2016-10-19	0.00258933		2016-10-19	0.00110961		2016-10-19	0.000986582
2016-10-20	0		2016-10-20	0.00241581		2016-10-20	0.000332883		2016-10-20	0.000789266
2016-10-21	0		2016-10-21	0.00262937		2016-10-21	0.000887687		2016-10-21	0.000493291
2016-10-22	0		2016-10-22	0.00242916		2016-10-22	0.00155345		2016-10-22	0.000504253
2016-10-23	0		2016-10-23	0.00220226		2016-10-23	0.000221922		2016-10-23	0.000548101
2016-10-24	0		2016-10-24	0.0027228		2016-10-24	0.000110961		2016-10-24	0.000405595
2016-10-25	0		2016-10-25	0.00245585		2016-10-25	0.000887687		2016-10-25	0.000416557
2016-10-26	0		2016-10-26	0.00228234		2016-10-26	0.000887687		2016-10-26	0.000471367
2016-10-27	0		2016-10-27	0.00230904		2016-10-27	0		2016-10-27	0.000416557
2016-10-28	0		2016-10-28	0.00277618		2016-10-28	0.000776726		2016-10-28	0.000493291
2016-10-29	0		2016-10-29	0.00258933		2016-10-29	0.000443844		2016-10-29	0.000526177
2016-10-31	0.00010774		2016-10-31	0.00289631		2016-10-31	0		2016-10-31	0.000690608
2016-11-03	9.05016e-05		2016-11-03	0.00318994		2016-11-03	0		2016-11-03	0.000526177
2016-11-06	7.32632e-05		2016-11-06	0.00321664		2016-11-06	0		2016-11-06	0.000504253
2016-11-09	4.74056e-05		2016-11-09	0.00288296		2016-11-09	0		2016-11-09	0.000515215
2016-11-12	3.01672e-05		2016-11-12	0.0024959		2016-11-12	0		2016-11-12	0.000515215
2016-11-15	3.44768e-05		2016-11-15	0.0018152		2016-11-15	0		2016-11-15	0.000394633
2016-11-18	2.1548e-05		2016-11-18	0.00284292		2016-11-18	0		2016-11-18	0.000460405
2016-11-21	2.58576e-05		2016-11-21	0.00216222		2016-11-21	0		2016-11-21	0.00070157
2016-11-24	2.58576e-05		2016-11-24	0.00233573		2016-11-24	0		2016-11-24	0.000778304
2016-11-27	1.72384e-05		2016-11-27	0.00190863		2016-11-27	0		2016-11-27	0.000668684
2016-11-30	1.29288e-05		2016-11-30	0.00221561		2016-11-30	0		2016-11-30	0.000635798
2016-12-03	1.29288e-05		2016-12-03	0.00176181		2016-12-03	0		2016-12-03	0.000723494
2016-12-06	8.6192e-06		2016-12-06	0.00184189		2016-12-06	0		2016-12-06	0.000844076
2016-12-09	0		2016-12-09	0.00186859		2016-12-09	0		2016-12-09	0.000394633
2016-12-12	0		2016-12-12	0.00162834		2016-12-12	0		2016-12-12	0.0190301
2016-12-15	0		2016-12-15	0.00128132		2016-12-15	0		2016-12-15	0.00270762
2016-12-18	0		2016-12-18	0.00145483		2016-12-18	0		2016-12-18	0.00155661
2016-12-21	0		2016-12-21	0.00182854		2016-12-21	0		2016-12-21	0.00146891
2016-12-24	0		2016-12-24	0.00166838		2016-12-24	0		2016-12-24	0.00135929
2016-12-27	0		2016-12-27	0.00172177		2016-12-27	0		2016-12-27	0.00119486
2016-12-30	0.00109895		2016-12-30	0.00264271		2016-12-30	0		2016-12-30	0
2017-01-02	0.00032753		2017-01-02	0.00144148		2017-01-02	0		2017-01-02	0.00297071
2017-01-05	0.000155146		2017-01-05	0.000774128		2017-01-05	0		2017-01-05	2.19241e-05
2017-01-08	9.48112e-05		2017-01-08	0.00100103		2017-01-08	0		2017-01-08	0
2017-01-26	1.29288e-05		2017-01-26	0.00256263		2017-01-26	0.000554805		2017-01-26	0.00114005
2017-01-29	4.3096e-06		2017-01-29	1.3347e-05		2017-01-29	0.000665766		2017-01-29	0.000953696
2017-02-01	4.3096e-06		2017-02-01	0		2017-02-01	0		2017-02-01	0.00115101
2017-02-04	0		2017-02-04	0		2017-02-04	0		2017-02-04	0.000909848
2017-02-07	0		2017-02-07	0		2017-02-07	0		2017-02-07	0.00106332
2017-02-10	0		2017-02-10	0		2017-02-10	0		2017-02-10	0.000942734
2017-02-13	0		2017-02-13	0		2017-02-13	0		2017-02-13	0.000909848
2017-02-16	0		2017-02-16	0		2017-02-16	0		2017-02-16	0.00107428
2017-02-19	0		2017-02-19	0		2017-02-19	0		2017-02-19	0.00108524
2017-02-22	0		2017-02-22	0		2017-02-22	0.000998648		2017-02-22	0.00105235
2017-02-25	0.00188761		2017-02-25	0.00547228		2017-02-25	0.0239676		2017-02-25	0.00121679
2017-02-28	0.000517152		2017-02-28	0.00261602		2017-02-28	0.00144249		2017-02-28	0.00103043
2017-03-03	0.000262886		2017-03-03	0.00218891		2017-03-03	0.00122057		2017-03-03	0.00107428
2017-03-06	0.000150836		2017-03-06	0.00193532		2017-03-06	0.00133153		2017-03-06	0.000953696
2017-03-09	0.00011205		2017-03-09	0.00180185		2017-03-09	0.00122057		2017-03-09	0.00103043
2017-03-12	7.32632e-05		2017-03-12	0.00205544		2017-03-12	0		2017-03-12	0.00101947
2017-03-15	5.60248e-05		2017-03-15	0.00206879		2017-03-15	0		2017-03-15	0.000986582
2017-03-18	3.44768e-05		2017-03-18	0.00214887		2017-03-18	0		2017-03-18	0.00116197
2017-03-21	2.1548e-05		2017-03-21	0.00200206		2017-03-21	0.0019973		2017-03-21	0.00117294
2017-03-24	1.72384e-05		2017-03-24	0.00216222		2017-03-24	0.000443844		2017-03-24	0.0018197
2017-03-27	2.58576e-05		2017-03-27	0.00248255		2017-03-27	0.000110961		2017-03-27	0.00114005
2017-03-30	8.6192e-06		2017-03-30	0.00185524		2017-03-30	0		2017-03-30	0.00100851
2017-04-02	1.29288e-05		2017-04-02	0.00216222		2017-04-02	0.000554805		2017-04-02	0.00112909
2017-04-05	4.3096e-06		2017-04-05	0.002269		2017-04-05	0.00177537		2017-04-05	0.00186354
2017-04-09	8.6192e-06		2017-04-09	0.00205544		2017-04-09	0.000665766		2017-04-09	0.00130448
2017-04-10	9.48112e-05		2017-04-10	0.00392403		2017-04-10	0.00821111		2017-04-10	0.00229106
2017-04-11	1.29288e-05		2017-04-11	0.00254928		2017-04-11	0.0019973		2017-04-11	0.0012716
2017-04-12	1.72384e-05		2017-04-12	0.00274949		2017-04-12	0.0019973		2017-04-12	0.00144699
2017-04-13	0		2017-04-13	0.00257598		2017-04-13	0		2017-04-13	0.00176489
2017-04-14	0		2017-04-14	0.00288296		2017-04-14	0.000110961		2017-04-14	0.00789266
2017-04-15	1.29288e-05		2017-04-15	0.00280288		2017-04-15	0.000110961		2017-04-15	0.00185258
2017-04-16	0		2017-04-16	0.00258933		2017-04-16	0.000443844		2017-04-16	0.00166623
2017-04-17	0		2017-04-17	0.00261602		2017-04-17	0		2017-04-17	0.00146891
2017-04-18	3.87864e-05		2017-04-18	0.00288296		2017-04-18	0.000110961		2017-04-18	0.00152372
2017-04-19	0		2017-04-19	0.00238912		2017-04-19	0.000332883		2017-04-19	0.00142506
2017-04-20	0		2017-04-20	0.00236243		2017-04-20	0		2017-04-20	0.00146891
2017-04-21	0		2017-04-21	0.00220226		2017-04-21	0		2017-04-21	0.00149084
2017-04-22	0		2017-04-22	0.00237577		2017-04-22	0		2017-04-22	0.0012716
2017-04-23	2.1548e-05		2017-04-23	0.00245585		2017-04-23	0		2017-04-23	0.00156757
2017-04-24	0		2017-04-24	0.00218891		2017-04-24	0.000332883		2017-04-24	0.00131544
2017-04-25	0		2017-04-25	0.00228234		2017-04-25	0.000221922		2017-04-25	0.00138122
2017-04-26	0.000185313		2017-04-26	0.00312321		2017-04-26	0.00632477		2017-04-26	0.251173
2017-04-27	7.32632e-05		2017-04-27	0.00262937		2017-04-27	0.00122057		2017-04-27	0.00339823
2017-04-28	3.01672e-05		2017-04-28	0.00253594		2017-04-28	0.00155345		2017-04-28	0.00264185
2017-04-29	2.58576e-05		2017-04-29	0.00256263		2017-04-29	0.000776726		2017-04-29	0.00207182
2017-04-30	5.17152e-05		2017-04-30	0.00248255		2017-04-30	0.00133153		2017-04-30	0.0019622
2017-05-01	2.58576e-05		2017-05-01	0.00217557		2017-05-01	0.00210826		2017-05-01	0.00160046
2017-05-02	3.87864e-05		2017-05-02	0.00248255		2017-05-02	0.000554805		2017-05-02	0.00168815
2017-05-03	8.6192e-06		2017-05-03	0.00237577		2017-05-03	0.0019973		2017-05-03	0.00165527
2017-05-04	4.3096e-06		2017-05-04	0.00248255		2017-05-04	0.000110961		2017-05-04	0.00178681
2017-05-05	8.6192e-06		2017-05-05	0.00268275		2017-05-05	0.00233018		2017-05-05	0.00174296
2017-05-06	4.3096e-06		2017-05-06	0.00278953		2017-05-06	0.00133153		2017-05-06	0.00154565
2017-05-07	0.000159455		2017-05-07	0.00369713		2017-05-07	0.00144249		2017-05-07	0.0238314
2017-05-08	1.72384e-05		2017-05-08	0.00576592		2017-05-08	0.000110961		2017-05-08	0.0074761
2017-05-09	0		2017-05-09	0.00411089		2017-05-09	0.000554805		2017-05-09	0.00288301
2017-05-10	1.29288e-05		2017-05-10	0.0038306		2017-05-10	0.00122057		2017-05-10	0.00264185
2017-05-11	0.000176694		2017-05-11	0.00385729		2017-05-11	0		2017-05-11	0.00263089
2017-05-12	0.000133598		2017-05-12	0.00461807		2017-05-12	0.00854399		2017-05-12	0.00107428
2017-05-13	6.89536e-05		2017-05-13	0.00349692		2017-05-13	0.00221922		2017-05-13	0.00225818
2017-05-14	4.3096e-05		2017-05-14	0.00270945		2017-05-14	0.0019973		2017-05-14	0.000942734
2017-05-15	1.29288e-05		2017-05-15	0.002269		2017-05-15	0		2017-05-15	0.000602912
2017-05-16	2.58576e-05		2017-05-16	0.0045113		2017-05-16	0.00110961		2017-05-16	0.00229106
2017-05-17	8.6192e-06		2017-05-17	0.00351027		2017-05-17	0.000110961		2017-05-17	0.000887924
2017-05-18	8.6192e-06		2017-05-18	0.00302978		2017-05-18	0.000443844		2017-05-18	0.00179777
2017-05-19	4.3096e-06		2017-05-19	0.00265606		2017-05-19	0.000665766		2017-05-19	0.00101947
2017-05-20	4.3096e-06		2017-05-20	0.00242916		2017-05-20	0.000110961		2017-05-20	0.000866
2017-05-21	0		2017-05-21	0.0024959		2017-05-21	0.000110961		2017-05-21	0.00115101
2017-05-22	1.72384e-05		2017-05-22	0.00232238		2017-05-22	0.00110961		2017-05-22	0.0413707
2017-05-23	0		2017-05-23	0.00225565		2017-05-23	0.00110961		2017-05-23	0.00799132
2017-05-24	0		2017-05-24	0.00230904		2017-05-24	0.000110961		2017-05-24	0.00371613
2017-05-25	1.29288e-05		2017-05-25	0.00244251		2017-05-25	0		2017-05-25	0.00214856
2017-05-26	4.3096e-06		2017-05-26	0.0020154		2017-05-26	0		2017-05-26	0.00160046
2017-05-27	0		2017-05-27	0.00214887		2017-05-27	0		2017-05-27	0.00126063
2017-05-28	8.6192e-06		2017-05-28	0.00222896		2017-05-28	0.000332883		2017-05-28	0.00169911
2017-05-29	0.000176694		2017-05-29	0.005192		2017-05-29	0.00998648		2017-05-29	0.00184162
2017-05-30	5.17152e-05		2017-05-30	0.00333676		2017-05-30	0.00499324		2017-05-30	0.011258
2017-05-31	2.1548e-05		2017-05-31	0.00308317		2017-05-31	0.00221922		2017-05-31	0.00247742
2017-06-01	8.6192e-06		2017-06-01	0.00293635		2017-06-01	0		2017-06-01	0.00195124
2017-06-02	0		2017-06-02	0.00261602		2017-06-02	0.000110961		2017-06-02	0.00184162
2017-06-03	4.3096e-06		2017-06-03	0.00296304		2017-06-03	0.000221922		2017-06-03	0.00187451
2017-06-04	0		2017-06-04	0.00351027		2017-06-04	0.000554805		2017-06-04	0.0127488
2017-06-05	0		2017-06-05	0.00336345		2017-06-05	0.000665766		2017-06-05	0.00198413
2017-06-06	0		2017-06-06	0.00401746		2017-06-06	0.00155345		2017-06-06	0.00245549
2017-06-07	0		2017-06-07	0.00308317		2017-06-07	0		2017-06-07	0.00177585
2017-06-08	0		2017-06-08	0.00304312		2017-06-08	0.00188634		2017-06-08	0.00167719
2017-06-09	0		2017-06-09	0.00278953		2017-06-09	0		2017-06-09	0.00218144
2017-06-10	0		2017-06-10	0.00313655		2017-06-10	0.000998648		2017-06-10	0.00258704
2017-06-11	0		2017-06-11	0.0024959		2017-06-11	0		2017-06-11	0.00139218
2017-06-12	0		2017-06-12	0.00276284		2017-06-12	0.00221922		2017-06-12	0.00147987
2017-06-13	0		2017-06-13	0.00270945		2017-06-13	0.000110961		2017-06-13	0.00215952
2017-06-14	0		2017-06-14	0.00241581		2017-06-14	0.00188634		2017-06-14	0.00230203
2017-06-15	0		2017-06-15	0.00298974		2017-06-15	0		2017-06-15	0.00143603
2017-06-16	0		2017-06-16	0.00320329		2017-06-16	0		2017-06-16	0.001732
2017-06-17	0		2017-06-17	0.00313655		2017-06-17	0		2017-06-17	0.00230203
2017-06-18	0.000189622		2017-06-18	0.00613964		2017-06-18	0.0090988		2017-06-18	0.00271858
2017-06-19	7.32632e-05		2017-06-19	0.00423101		2017-06-19	0.00266306		2017-06-19	0.00253223
2017-06-20	4.3096e-05		2017-06-20	0.00400411		2017-06-20	0.00144249		2017-06-20	0.00221433
2017-06-21	3.44768e-05		2017-06-21	0.00400411		2017-06-21	0.000998648		2017-06-21	0.00230203
2017-06-22	3.44768e-05		2017-06-22	0.00335011		2017-06-22	0.000998648		2017-06-22	0.00163334
2017-06-23	1.29288e-05		2017-06-23	0.00232238		2017-06-23	0.00144249		2017-06-23	0.00218144
2017-06-25	8.6192e-06		2017-06-25	0.00305647		2017-06-25	0		2017-06-25	0.00169911
2017-06-27	4.3096e-06		2017-06-27	0.00260267		2017-06-27	0.000665766		2017-06-27	0.00161142
2017-06-29	4.3096e-06		2017-06-29	0.0044846		2017-06-29	0		2017-06-29	0.00277339
2017-07-01	0		2017-07-01	0.00276284		2017-07-01	0.000221922		2017-07-01	0.00158949
2017-07-03	4.3096e-06		2017-07-03	0.00253594		2017-07-03	0		2017-07-03	0.00161142
2017-07-05	4.3096e-06		2017-07-05	0.00264271		2017-07-05	0		2017-07-05	0.00188547
2017-07-07	8.6192e-06		2017-07-07	0.00273614		2017-07-07	0.000554805		2017-07-07	0.00169911
2017-07-09	0		2017-07-09	0.00296304		2017-07-09	0.00122057		2017-07-09	0.00144699
2017-07-11	0		2017-07-11	0.00276284		2017-07-11	0		2017-07-11	0.0018197
2017-07-13	2.1548e-05		2017-07-13	0.00302978		2017-07-13	0.000221922		2017-07-13	0.00183066
2017-08-10	0		2017-08-10	0.0031499		2017-08-10	0		2017-08-10	0.00171008
2017-08-12	0		2017-08-12	0.00327002		2017-08-12	0		2017-08-12	0.00197316
2017-08-14	0.000168074		2017-08-14	0.00563245		2017-08-14	0.0100974		2017-08-14	0.00207182
2017-08-16	6.89536e-05		2017-08-16	0.00324333		2017-08-16	0.0019973		2017-08-16	0.00371613
2017-08-18	4.3096e-05		2017-08-18	0.00336345		2017-08-18	0		2017-08-18	0.00195124
2017-08-20	3.87864e-05		2017-08-20	0.00317659		2017-08-20	0.000110961		2017-08-20	0.00439577
2017-08-22	2.1548e-05		2017-08-22	0.00308317		2017-08-22	0.000443844		2017-08-22	0.00199509
2017-08-24	2.1548e-05		2017-08-24	0.00286961		2017-08-24	0		2017-08-24	0.00221433
2017-08-26	0.00010774		2017-08-26	0.00304312		2017-08-26	0.000776726		2017-08-26	0.00230203
2017-08-28	1.72384e-05		2017-08-28	0.00288296		2017-08-28	0		2017-08-28	0.00202798
2017-08-30	8.6192e-06		2017-08-30	0.00285627		2017-08-30	0.00110961		2017-08-30	0.00214856
2017-09-01	8.6192e-06		2017-09-01	0.00313655		2017-09-01	0.000665766		2017-09-01	0.00199509
2017-09-03	8.6192e-06		2017-09-03	0.00306982		2017-09-03	0.00144249		2017-09-03	0.003464
2017-09-05	8.6192e-06		2017-09-05	0.002923		2017-09-05	0		2017-09-05	0.00241165
2017-09-07	4.3096e-06		2017-09-07	0.00274949		2017-09-07	0		2017-09-07	0.00297071
2017-09-09	4.3096e-06		2017-09-09	0.00290965		2017-09-09	0.00110961		2017-09-09	0.00199509
2017-09-11	8.6192e-06		2017-09-11	0.00313655		2017-09-11	0		2017-09-11	0.00190739
2017-09-13	1.29288e-05		2017-09-13	0.00262937		2017-09-13	0		2017-09-13	0.00408884
2017-09-15	8.6192e-06		2017-09-15	0.00293635		2017-09-15	0		2017-09-15	0.00293782
2017-09-17	8.6192e-06		2017-09-17	0.00240247		2017-09-17	0		2017-09-17	0.00224722
2017-09-19	4.3096e-06		2017-09-19	0.0020421		2017-09-19	0.00110961		2017-09-19	0.00160046
2017-09-21	0		2017-09-21	0.00166838		2017-09-21	0.000332883		2017-09-21	0.00174296
2017-09-23	0		2017-09-23	0.00324333		2017-09-23	0		2017-09-23	0.0015018
2017-09-25	0		2017-09-25	0.00154826		2017-09-25	0		2017-09-25	0.00160046
2017-09-27	0		2017-09-27	0.00141479		2017-09-27	0.000443844		2017-09-27	0.00158949
2017-09-29	0		2017-09-29	0.00132136		2017-09-29	0		2017-09-29	0.00149084
2017-10-01	0		2017-10-01	0.00137474		2017-10-01	0		2017-10-01	0.00157853
2017-10-03	0		2017-10-03	0.00121458		2017-10-03	0		2017-10-03	0.00197316
2017-10-05	0		2017-10-05	0.00101437		2017-10-05	0		2017-10-05	0.00169911
2017-10-07	0		2017-10-07	0.0011345		2017-10-07	0		2017-10-07	0.00157853
2017-10-09	0		2017-10-09	0.00209548		2017-10-09	0		2017-10-09	0.00165527
2017-10-11	0		2017-10-11	0.00106776		2017-10-11	0		2017-10-11	0.00161142
2017-10-13	0		2017-10-13	0.00186859		2017-10-13	0		2017-10-13	0.00142506
2017-10-15	0		2017-10-15	0.00105442		2017-10-15	0		2017-10-15	0.00199509
2017-10-17	0		2017-10-17	0.00306982		2017-10-17	0		2017-10-17	0.00157853
2017-10-19	0		2017-10-19	0.00218891		2017-10-19	0		2017-10-19	0.00149084
2017-10-21	0		2017-10-21	0.00182854		2017-10-21	0		2017-10-21	0.00139218
2017-10-23	0		2017-10-23	0.0015616		2017-10-23	0		2017-10-23	0.00142506
2017-11-21	0		2017-11-21	0.00268275		2017-11-21	0.00177537		2017-11-21	0.00115101
2017-11-24	0		2017-11-24	0.0022423		2017-11-24	0.000887687		2017-11-24	0.00114005
2017-11-26	0		2017-11-26	0.00168173		2017-11-26	0.000665766		2017-11-26	0.00124967
2017-11-29	0		2017-11-29	0.00205544		2017-11-29	0.000776726		2017-11-29	0.00116197
2017-12-02	0		2017-12-02	0.00213553		2017-12-02	0.000110961		2017-12-02	0.00114005
2017-12-05	0		2017-12-05	0.00232238		2017-12-05	0		2017-12-05	0.00123871
2017-12-08	0		2017-12-08	0.00180185		2017-12-08	0		2017-12-08	0.00111813
2017-12-11	0		2017-12-11	0.00184189		2017-12-11	0		2017-12-11	0.00119486
2017-12-14	0		2017-12-14	0.00168173		2017-12-14	0		2017-12-14	0.00197316
2017-12-17	0		2017-12-17	0.00182854		2017-12-17	0		2017-12-17	0.00117294
2017-12-20	0		2017-12-20	0.00180185		2017-12-20	0		2017-12-20	0.00114005
2017-12-23	0		2017-12-23	0.00182854		2017-12-23	0		2017-12-23	0.00119486
2017-12-26	0		2017-12-26	0.00177516		2017-12-26	0		2017-12-26	0.00112909
2017-12-29	0		2017-12-29	0.0018152		2017-12-29	0		2017-12-29	0.00117294

## Sheet: Copper Creek Coal11 Th
Date	[Th] (µM)
2015-12-30	0
2016-02-11	0.000284434
2016-02-17	6.4644e-05
2016-02-23	1.72384e-05
2016-03-03	0
2016-03-10	0
2016-03-17	0
2016-03-26	0
2016-03-27	0
2016-04-02	0
2016-04-03	0
2016-04-04	4.74056e-05
2016-04-06	0
2016-04-08	0
2016-04-10	0
2016-04-13	0
2016-04-15	0.000370626
2016-04-17	0.00010774
2016-04-19	9.48112e-05
2016-04-21	5.17152e-05
2016-04-23	3.87864e-05
2016-04-25	3.01672e-05
2016-04-27	1.29288e-05
2016-04-29	8.6192e-06
2016-05-01	3.87864e-05
2016-05-03	3.01672e-05
2016-05-05	3.87864e-05
2016-05-07	1.72384e-05
2016-05-09	5.17152e-05
2016-05-11	0
2016-05-13	0
2016-05-15	0
2016-05-17	0
2016-05-19	0
2016-05-21	0
2016-05-23	0
2016-05-25	0
2016-05-27	0
2016-05-29	0
2016-05-31	0
2016-06-02	0
2016-06-04	0.000814515
2016-06-06	0.000288743
2016-06-08	0.000150836
2016-06-10	0.000120669
2016-06-12	0.00010774
2016-06-14	7.75728e-05
2016-06-16	7.32632e-05
2016-06-18	6.03344e-05
2016-06-20	5.17152e-05
2016-06-22	6.4644e-05
2016-06-24	5.60248e-05
2016-06-26	5.17152e-05
2016-06-28	3.87864e-05
2016-06-30	4.3096e-05
2016-07-02	4.3096e-05
2016-07-04	3.01672e-05
2016-07-06	1.72384e-05
2016-07-08	2.58576e-05
2016-07-10	1.72384e-05
2016-07-12	2.1548e-05
2016-07-14	2.1548e-05
2016-07-16	1.72384e-05
2016-07-18	0.00075849
2016-07-20	0.000267195
2016-07-22	0.000193932
2016-07-24	8.18824e-05
2016-07-26	5.60248e-05
2016-07-28	4.3096e-05
2016-07-30	3.87864e-05
2016-08-01	2.58576e-05
2016-08-03	1.72384e-05
2016-08-05	2.1548e-05
2016-08-07	2.58576e-05
2016-08-09	3.44768e-05
2016-08-11	1.29288e-05
2016-08-13	0.0018402
2016-08-15	0.000568867
2016-08-17	0.000275815
2016-08-19	0.000163765
2016-08-21	0.00010774
2016-08-23	8.18824e-05
2016-08-25	5.17152e-05
2016-08-27	4.3096e-05
2016-09-01	2.58576e-05
2016-09-02	1.29288e-05
2016-09-04	1.72384e-05
2016-09-06	8.6192e-06
2016-09-08	0
2016-09-10	0
2016-09-12	0
2016-09-14	0
2016-09-20	4.3096e-06
2016-09-22	0
2016-09-24	0
2016-09-26	0
2016-09-28	0
2016-09-30	0.00187899
2016-10-02	0.000551629
2016-10-04	0.000305982
2016-10-06	0.000189622
2016-10-08	0.000150836
2016-10-10	0.00010343
2016-10-14	8.6192e-05
2016-10-16	7.75728e-05
2016-10-18	5.60248e-05
2016-10-20	4.74056e-05
2016-10-22	4.3096e-05
2016-10-24	3.87864e-05
2016-10-26	3.44768e-05
2016-10-28	2.58576e-05
2016-11-12	1.72384e-05
2016-11-22	0
2016-12-14	4.3096e-06
2017-01-23	8.6192e-06
2017-02-19	0.000159455
2017-03-09	8.18824e-05
2017-03-16	5.60248e-05
2017-03-24	4.3096e-05
2017-03-27	4.3096e-05
2017-03-28	2.58576e-05
2017-03-29	1.72384e-05
2017-03-30	8.6192e-06
2017-03-31	8.6192e-06
2017-04-01	8.6192e-06
2017-04-02	4.3096e-06
2017-04-04	4.3096e-06
2017-04-05	0
2017-04-06	0
2017-04-07	0
2017-04-08	0
2017-04-09	0.00180141
2017-04-10	0.000564558
2017-04-11	0.000258576
2017-04-12	0.000176694
2017-04-13	0.000137907
2017-04-14	0.00010774
2017-04-15	9.05016e-05
2017-04-16	7.75728e-05
2017-04-17	6.89536e-05
2017-04-18	6.89536e-05
2017-04-19	0
2017-04-20	0
2017-04-21	0
2017-04-22	0
2017-04-23	0
2017-04-24	0
2017-04-25	0
2017-04-26	0
2017-04-28	0
2017-04-29	0
2017-04-30	0
2017-05-01	0
2017-05-02	0
2017-05-03	0
2017-05-04	0
2017-05-05	0
2017-05-06	0
2017-05-07	0
2017-05-08	0
2017-05-09	0
2017-05-10	0
2017-05-11	0
2017-05-12	0
2017-05-14	8.6192e-05
2017-05-15	7.32632e-05
2017-05-16	6.4644e-05
2017-05-17	3.87864e-05
2017-05-18	3.87864e-05
2017-05-19	2.58576e-05
2017-05-20	2.1548e-05
2017-05-21	1.72384e-05
2017-05-22	1.72384e-05
2017-05-23	1.29288e-05
2017-05-24	1.29288e-05
2017-05-25	1.72384e-05
2017-05-26	0.00380969
2017-05-27	0.000797276
2017-05-28	0.000176694
2017-05-29	0
2017-05-30	0
2017-05-31	0
2017-06-01	0
2017-06-02	0
2017-06-03	0
2017-06-04	0
2017-06-05	0
2017-06-06	0
2017-06-07	0
2017-06-08	0.000237028
2017-06-09	9.05016e-05
2017-06-10	6.03344e-05
2017-06-11	4.74056e-05
2017-06-12	3.01672e-05
2017-06-13	2.58576e-05
2017-06-14	3.01672e-05
2017-06-15	1.72384e-05
2017-06-16	3.44768e-05
2017-06-17	2.1548e-05
2017-06-18	1.29288e-05
2017-06-19	1.29288e-05
2017-06-20	4.3096e-06
2017-06-21	2.1548e-05
2017-06-22	8.6192e-06
2017-06-23	0
2017-06-24	0
2017-06-25	0
2017-06-26	0
2017-06-27	0.00021117
2017-06-28	9.05016e-05
2017-06-29	6.4644e-05
2017-06-30	4.74056e-05
2017-07-01	3.44768e-05
2017-07-02	3.87864e-05
2017-07-03	2.58576e-05
2017-07-04	2.1548e-05
2017-07-05	2.1548e-05
2017-07-06	2.58576e-05
2017-07-07	4.3096e-06
2017-07-08	1.29288e-05
2017-07-09	8.6192e-06
2017-07-10	8.6192e-06
2017-07-11	8.6192e-06
2017-07-12	8.6192e-06
2017-07-13	4.3096e-06
2017-07-14	1.72384e-05
2017-07-17	4.3096e-06
2017-07-18	4.74056e-05
2017-07-19	3.44768e-05
2017-07-20	2.58576e-05
2017-07-21	2.1548e-05
2017-07-22	1.72384e-05
2017-07-23	1.29288e-05
2017-07-24	1.29288e-05
2017-07-25	8.6192e-06
2017-07-26	1.29288e-05
2017-07-27	8.6192e-06
2017-07-28	4.3096e-06
2017-07-29	1.72384e-05
2017-07-30	1.29288e-05
2017-07-31	4.3096e-06
2017-08-01	4.3096e-06
2017-08-02	4.3096e-06
2017-08-03	8.6192e-06
2017-08-04	0
2017-08-05	0
2017-08-06	0
2017-08-07	0.000202551
2017-08-08	4.3096e-05
2017-08-09	2.1548e-05
2017-08-10	0
2017-08-11	0
2017-08-12	0
2017-08-13	0
2017-08-14	0
2017-08-15	0
2017-08-16	0
2017-08-17	0
2017-08-18	0
2017-08-19	0
2017-08-20	0
2017-08-21	0
2017-08-22	0.00021117
2017-08-23	5.60248e-05
2017-08-24	3.01672e-05
2017-08-25	3.01672e-05
2017-08-26	1.72384e-05
2017-08-27	1.72384e-05
2017-08-28	1.29288e-05
2017-08-29	8.6192e-06
2017-08-30	8.6192e-06
2017-08-31	1.29288e-05
2017-09-01	8.6192e-06
2017-09-02	4.3096e-06
2017-09-03	4.3096e-06
2017-09-04	4.3096e-06
2017-09-16	0
2017-09-17	0
2017-09-18	0
2017-09-19	0
2017-09-20	0
2017-09-21	0
2017-09-22	0
2017-09-23	0
2017-09-24	0
2017-09-25	0
2017-09-26	0
2017-09-27	0
2017-09-28	0
2017-09-29	0
2017-09-30	0
2017-10-01	0
2017-10-02	0
2017-10-03	0
2017-10-04	0
2017-10-05	0
2017-10-06	0
2017-10-07	0
2017-10-08	0
2017-10-09	0
2017-10-19	0
2017-11-06	0
